# Supplementary material for: Immunoproteomics based identification of thioredoxin reductase GliT and novel Aspergillus fumigatus antigens for serologic diagnosis of invasive aspergillosis
Source: BMC Microbiol. 2012 Jan 18;12:11. doi: 10.1186/1471-2180-12-11 (PMC3398318; doi:10.1186/1471-2180-12-11)
Supplement: Additional file 2 — MS-based identification of all immunoreactive protein of A. fumigatus during growth in YEPG medium at 37°C for 14 days. This table lists all MS-identified proteins that were marked in Figure 2. [file 1471-2180-12-11-S2.XLSX]

## Sheet: Sheet1
Spot no.	Accession No. (GenBank)	Organism	Protein name	Peptides matched	Sequence coverage(%)	Mascot score	BLAST score (E-value)	Theoretical pI/ Mr(kDa)	Matched peptides
1A	GI:71001112	Aspergillus fumigatus Af293	secreted dipeptidyl peptidase DppV	23	25	113	2.5e-06	5.59/79.7	SEAIPDPSGK, VAVFSTSQYSFETHK, VAVFSTSQYSFETHKR,TSWWSLLDLK, AASLPASFSGLK, IYDSIYVR,LAYFQMR, LAYFQMR, DETYESDRR, KTIPSVAGDWDR, TIPSVAGDWDR, TIPSVAGDWDRSPDSVK, TLIVGSEDLGR, ALVSHDGTFVADAK, VSTEELWFMQR, VSTEELWFMQR, EFNGTFWDARDNYR, RWDPSAPER, WDPSAPER, ILQFATPMLVIHSDK, ILQFATPMLVIHSDKDYR, DYRLPVAEGLSLFNVLQER, LPVAEGLSLFNVLQER
1B	GI:71001112	Aspergillus fumigatus Af293	secreted dipeptidyl peptidase DppV	26	33	135	1.6e-08	5.59/79.7	VAVFSTSQYSFETHK, VAVFSTSQYSFETHKR, TSWWSLLDLK, AASLPASFSGLK, IYDSIYVR, NAESPYPPFGGASDYDLSPDGK, LAYFQMR,LAYFQMR, DETYESDRR, RVLYVYSLGSK, KTIPSVAGDWDR, TIPSVAGDWDR, TIPSVAGDWDRSPDSVK, TLIVGSEDLGR, LFSLPANAKDDYKPK, KYPLIFFIHGGPQGNWADGWSTR, YPLIFFIHGGPQGNWADGWSTR, ALVSHDGTFVADAK, VSTEELWFMQR, VSTEELWFMQR, EFNGTFWDARDNYR, RWDPSAPER, WDPSAPER, ILQFATPMLVIHSDKDYR, ILQFATPMLVIHSDKDYR, LPVAEGLSLFNVLQER
1C	GI:71001112	Aspergillus fumigatus Af293	secreted dipeptidyl peptidase DppV	24	30	114	2e-06	5.59/79.7	VAVFSTSQYSFETHK, VAVFSTSQYSFETHKR, TSWWSLLDLK, AASLPASFSGLK, IYDSIYVR, NAESPYPPFGGASDYDLSPDGK, LAYFQMR, LAYFQMR, DETYESDRR, RVLYVYSLGSK, KTIPSVAGDWDR, TIPSVAGDWDR, TLIVGSEDLGR, IASANEIDPELK, KYPLIFFIHGGPQGNWADGWSTR, YPLIFFIHGGPQGNWADGWSTR, ALVSHDGTFVADAK, VSTEELWFMQR, VSTEELWFMQR, RWDPSAPER, WDPSAPER, ILQFATPMLVIHSDKDYR, ILQFATPMLVIHSDKDYR, LPVAEGLSLFNVLQER
1D	GI:71001112	Aspergillus fumigatus Af293	secreted dipeptidyl peptidase DppV	13	18	76	0.013	5.59/79.7	VAVFSTSQYSFETHKR, TSWWSLLDLK, IYDSIYVR, LAYFQMR, LAYFQMR, TIPSVAGDWDR, TLIVGSEDLGR, YPLIFFIHGGPQGNWADGWSTR, VSTEELWFMQR, VSTEELWFMQR, ILQFATPMLVIHSDKDYR, ILQFATPMLVIHSDKDYR, LPVAEGLSLFNVLQER
1E	GI:71001112	Aspergillus fumigatus Af293	secreted dipeptidyl peptidase DppV	24	29	118	7.9e-07	5.59/79.7	VAVFSTSQYSFETHKR, VAVFSTSQYSFETHK, TSWWSLLDLK, AASLPASFSGLK, IYDSIYVR, NAESPYPPFGGASDYDLSPDGK, LAYFQMR, LAYFQMR, DETYESDRR, KTIPSVAGDWDR, TIPSVAGDWDR, TLIVGSEDLGR, KYPLIFFIHGGPQGNWADGWSTR, YPLIFFIHGGPQGNWADGWSTR, ALVSHDGTFVADAK, VSTEELWFMQR, VSTEELWFMQR, EFNGTFWDARDNYR, RWDPSAPER, WDPSAPER, ILQFATPMLVIHSDK, ILQFATPMLVIHSDKDYR, ILQFATPMLVIHSDKDYR, LPVAEGLSLFNVLQER
1F	GI:71001112	Aspergillus fumigatus Af293	secreted dipeptidyl peptidase DppV	17	24	103	2.5e-05	5.59/79.7	VAVFSTSQYSFETHKR, TSWWSLLDLK, AASLPASFSGLK, IYDSIYVR, HWDYWLSTTFNAVFSGTLK, NAESPYPPFGGASDYDLSPDGK, LAYFQMR, LAYFQMR, DETYESDRR, RVLYVYSLGSK, VLYVYSLGSK, TIPSVAGDWDR, SPDSVKWTPDGK, TLIVGSEDLGR, SPDSVKWTPDGK, TLIVGSEDLGR, LFSLPANAK, LFSLPANAKDDYKPK, IASANEIDPELK
1G	GI:71001112	Aspergillus fumigatus Af293	secreted dipeptidyl peptidase DppV	22	22	149	6.3e-10	5.59/79.7	VAVFSTSQYSFETHK, VAVFSTSQYSFETHKR, TSWWSLLDLK, TSWWSLLDLKTGQTK, AASLPASFSGLK, IYDSIYVR, HWDYWLSTTFNAVFSGTLK, LAYFQMR, LAYFQMR, DETYESDRR, RVLYVYSLGSK, VLYVYSLGSK, VLYVYSLGSKK, KTIPSVAGDWDR, TIPSVAGDWDR, TIPSVAGDWDRSPDSVK, SPDSVKWTPDGK, TLIVGSEDLGR, LFSLPANAK, LFSLPANAKDDYKPK, KIASANEIDPELK, IASANEIDPELK
1H	GI:71001112	Aspergillus fumigatus Af293	secreted dipeptidyl peptidase DppV	19	22	130	5e-08	5.59/79.7	RSEAIPDPSGK, VAVFSTSQYSFETHKR, TSWWSLLDLK, AASLPASFSGLK, IYDSIYVR, NAESPYPPFGGASDYDLSPDGK, LAYFQMR, LAYFQMR, DETYESDRR, RVLYVYSLGSK, VLYVYSLGSK, VLYVYSLGSKK, KTIPSVAGDWDR, TIPSVAGDWDR, TIPSVAGDWDRSPDSVK, TLIVGSEDLGR, LFSLPANAK, LFSLPANAKDDYKPK, IASANEIDPELK
2A	GI:70992029	Aspergillus fumigatus Af293	thioredoxin reductase GliT	13	37	94	0.00019	5.44/36.2	QLHTAVVFDSGVYR, TQHMHNVLGWDH, TQHMHNVLGWDHR, TQHMHNVLGWDHRNPAELR, QVETNQLFEAR, DNEGHSWYGR, DNEGHSWYGRK, KVVLATGVR, VVLATGVR, GQETVGVLALGPIANPAR, EIQQAAEESPVGASGLK, FEARPIR, TEGFLVYNPQTEVNGPFAK
2B	GI:70992029	Aspergillus fumigatus Af293	thioredoxin reductase GliT	19	49	123	2.5e-07	5.44/36.2	QLHTAVVFDSGVYR, TQHMHNVLGWDHR, TQHMHNVLGWDHR, TQHMHNVLGWDHRNPAELR, TQHMHNVLGWDHRNPAELR, QVETNQLFEAR, DNEGHSWYGR, DNEGHSWYGRK, KVVLATGVR, VVLATGVR, GQETVGVLALGPIANPAR, EIQQAAEESPVGASGLK, EIQQAAEESPVGASGLKFEARPIR, FEARPIR, FEARPIRR, TVIVHLGESESK, TEGFLVYNPQTEVNGPFAK, AVTPAVSMGSLAAGGLVAQLQAQALPEFR,AVTPAVSMGSLAAGGLVAQLQAQALPEFR
2C	GI:70992029	Aspergillus fumigatus Af293	thioredoxin reductase GliT	15	47	104	2e-05	5.44/36.2	QLHTAVVFDSGVYR, TQHMHNVLGWDHR, TQHMHNVLGWDHR, QVETNQLFEAR, DNEGHSWYGR, KVVLATGVR, VVLATGVR, GQETVGVLALGPIANPAR, EIQQAAEESPVGASGLK, FEARPIR, TVIVHLGESESK, TEGFLVYNPQTEVNGPFAK, AVTPAVSMGSLAAGGLVAQLQAQALPEFR, AVTPAVSMGSLAAGGLVAQLQAQALPEFR
2D	GI:70992029	Aspergillus fumigatus Af293	thioredoxin reductase GliT	20	54	149	6.3e-10	5.44/36.2	QLHTAVVFDSGVYR, TQHMHNVLGWDHR, TQHMHNVLGWDHR, TQHMHNVLGWDHRNPAELR, TQHMHNVLGWDHRNPAELR, QVETNQLFEAR, DNEGHSWYGR, DNEGHSWYGRK, KVVLATGVR, VVLATGVR, GQETVGVLALGPIANPAR, LSESVTIYTNGNEQLAK, EIQQAAEESPVGASGLK, FEARPIR, FEARPIRR, TVIVHLGESESK, TVIVHLGESESKTEGFLVYNPQTEVNGPFAK, TEGFLVYNPQTEVNGPFAK, AVTPAVSMGSLAAGGLVAQLQAQALPEFR, AVTPAVSMGSLAAGGLVAQLQAQALPEFR
2E	GI:70992029	Aspergillus fumigatus Af293	thioredoxin reductase GliT	19	55	129	6.3e-08	5.44/36.2	QLHTAVVFDSGVYR, TQHMHNVLGWDHR, TQHMHNVLGWDHR, TQHMHNVLGWDHRNPAELR, TQHMHNVLGWDHRNPAELR, YSTIQFQNSTIEAIR, QVETNQLFEAR, DNEGHSWYGR, DNEGHSWYGRK, KVVLATGVR, VVLATGVR, GQETVGVLALGPIANPAR, LSESVTIYTNGNEQLAK, EIQQAAEESPVGASGLK, FEARPIR, FEARPIRR, TEGFLVYNPQTEVNGPFAK, AVTPAVSMGSLAAGGLVAQLQAQALPEFR, AVTPAVSMGSLAAGGLVAQLQAQALPEFR
2F	GI:70992029	Aspergillus fumigatus Af293	thioredoxin reductase GliT	15	41	99	5.9e-05	5.44/36.2	QLHTAVVFDSGVYR, TQHMHNVLGWDHR, TQHMHNVLGWDHR, TQHMHNVLGWDHRNPAELR, TQHMHNVLGWDHRNPAELR, YSTIQFQNSTIEAIR, QVETNQLFEAR, DNEGHSWYGR, DNEGHSWYGRK, KVVLATGVR, VVLATGVR, GQETVGVLALGPIANPAR, EIQQAAEESPVGASGLK, FEARPIR, TEGFLVYNPQTEVNGPFAK
2G	GI:70992029	Aspergillus fumigatus Af293	thioredoxin reductase GliT	14	48	90	0.00053	5.44/36.2	QLHTAVVFDSGVYR, TQHMHNVLGWDHR, TQHMHNVLGWDHR, YSTIQFQNSTIEAIR, QVETNQLFEAR, DNEGHSWYGR, KVVLATGVR, VVLATGVR, GQETVGVLALGPIANPAR, EIQQAAEESPVGASGLK, FEARPIR, TEGFLVYNPQTEVNGPFAK, AVTPAVSMGSLAAGGLVAQLQAQALPEFR, AVTPAVSMGSLAAGGLVAQLQAQALPEFR
2H	GI:70992029	Aspergillus fumigatus Af293	thioredoxin reductase GliT	17	50	108	7.9e-06	5.44/36.2	QLHTAVVFDSGVYR, TQHMHNVLGWDHR, TQHMHNVLGWDHR, TQHMHNVLGWDHRNPAELR, TQHMHNVLGWDHRNPAELR, YSTIQFQNSTIEAIR, QVETNQLFEAR, DNEGHSWYGR, DNEGHSWYGRK, KVVLATGVR, VVLATGVR, GQETVGVLALGPIANPAR, EIQQAAEESPVGASGLK, FEARPIR, TEGFLVYNPQTEVNGPFAK, AVTPAVSMGSLAAGGLVAQLQAQALPEFR, AVTPAVSMGSLAAGGLVAQLQAQALPEFR
2I	GI:70992029	Aspergillus fumigatus Af293	thioredoxin reductase GliT	18	45	126	1.3e-07	5.44/36.2	QLHTAVVFDSGVYR, TQHMHNVLGWDHR, TQHMHNVLGWDHR, TQHMHNVLGWDHRNPAELR, TQHMHNVLGWDHRNPAELR, YSTIQFQNSTIEAIR, QVETNQLFEAR, DNEGHSWYGR, DNEGHSWYGRK, KVVLATGVR, VVLATGVR, GQETVGVLALGPIANPAR, EIQQAAEESPVGASGLK, EIQQAAEESPVGASGLKFEARPIR, FEARPIR, FEARPIRR, TVIVHLGESESK, TEGFLVYNPQTEVNGPFAK
2J	GI:70992029	Aspergillus fumigatus Af293	thioredoxin reductase GliT	19	53	130	5e-08	5.44/36.2	QLHTAVVFDSGVYR, TQHMHNVLGWDHR, TQHMHNVLGWDHR, TQHMHNVLGWDHRNPAELR, TQHMHNVLGWDHRNPAELR, YSTIQFQNSTIEAIR, QVETNQLFEAR, DNEGHSWYGR, DNEGHSWYGRK, KVVLATGVR, VVLATGVR, GQETVGVLALGPIANPAR, EIQQAAEESPVGASGLK, EIQQAAEESPVGASGLKFEARPIR, FEARPIR, TVIVHLGESESK, TEGFLVYNPQTEVNGPFAK, AVTPAVSMGSLAAGGLVAQLQAQALPEFR, AVTPAVSMGSLAAGGLVAQLQAQALPEFR
2K	GI:70992029	Aspergillus fumigatus Af293	thioredoxin reductase GliT	18	43	124	2e-07	5.44/36.2	QLHTAVVFDSGVYR, TQHMHNVLGWDHR, TQHMHNVLGWDHR, TQHMHNVLGWDHRNPAELR, TQHMHNVLGWDHRNPAELR, NPAELRAAGR, YSTIQFQNSTIEAIR, QVETNQLFEAR, DNEGHSWYGR, DNEGHSWYGRK, KVVLATGVR, VVLATGVR, GQETVGVLALGPIANPAR, EIQQAAEESPVGASGLK, EIQQAAEESPVGASGLKFEARPIR, FEARPIR, FEARPIRR, TEGFLVYNPQTEVNGPFAK
2L	GI:70992029	Aspergillus fumigatus Af293	thioredoxin reductase GliT	18	48	109	6.3e-06	5.44/36.2	QLHTAVVFDSGVYR, TQHMHNVLGWDHR, TQHMHNVLGWDHR, TQHMHNVLGWDHRNPAELR, TQHMHNVLGWDHRNPAELR, YSTIQFQNSTIEAIR, QVETNQLFEAR, DNEGHSWYGR, DNEGHSWYGRK, KVVLATGVR, VVLATGVR, GQETVGVLALGPIANPAR, EIQQAAEESPVGASGLK, FEARPIR, FEARPIRR, TVIVHLGESESK, AVTPAVSMGSLAAGGLVAQLQAQALPEFR, AVTPAVSMGSLAAGGLVAQLQAQALPEFR
2M	GI:70992029	Aspergillus fumigatus Af293	thioredoxin reductase GliT	18	55	134	2e-08	5.44/36.2	QLHTAVVFDSGVYR, TQHMHNVLGWDHR, TQHMHNVLGWDHRNPAELR, TQHMHNVLGWDHRNPAELR, NPAELRAAGR, YSTIQFQNSTIEAIR, QVETNQLFEAR, DNEGHSWYGR, DNEGHSWYGRK, KVVLATGVR, VVLATGVR, GQETVGVLALGPIANPAR, ALHLARMALR, LSESVTIYTNGNEQLAK, EIQQAAEESPVGASGLK, FEARPIR, GDVAKTVIVHLGESESK, TEGFLVYNPQTEVNGPFAK
3	GI:159123228	Aspergillus fumigatus A1163	FAD dependent oxidoreductase, putative	25	44	173	2.5e-12	5.94/51.5	ASSGINGAGTR, FQHCDDNADIFFQDTLR, SAGQAFTR, RETLISTLASR, VAPLGGHSFPR, GAGRDPPGFSIVGTLLR, DPPGFSIVGTLLR, DPPGFSIVGTLLRK, LKMEGLFTLR, LKMEGLFTLR, MEGLFTLR, FLAAEMLR, FLAAEMLR, GEGGILLNSDGSR, FVNELETR, QHVVDAIR, QHVVDAIRQSTSPMETATR, TLQEYGDVVSGRK, EDPFGRK, KSFGHWK, SFGHWK, VIGTDGTPIEGLWAAGEVTGGVHGQNR, IAGTEAAAWHKEHYPEAPPSSDGTR, EHYPEAPPSSDGTR, EHYPEAPPSSDGTRS
4	GI:70989411	Aspergillus fumigatus Af293	fumarylacetoacetate hydrolase FahA	13	37	85	0.0015	5.95/46.9	NSPFSLANIPFGIISSAK, EYIQSVFR, ADTPFPQILK, GPENALQPNYK, HLPVGYHGR, ASSVVTSGTPIR, RPNGQILANPAANPK, RLDIELELAAFVSK, TAGLEPGNR, ESLLPYLR, ELNAYDIPLEVEITNAGGKPTLISR, NPLKLADGSER, LFLEDGDTVVLR
5	GI: 119492487	Neosartorya fischeri NRRL 181	aspartyl aminopeptidase	20	40	98	8.9e-05	6.03/53.9	EKDSWASTCRPGGK, DSWASTCRPGGK, WKPGNAISMIGAHTDSPVLR, WKPGNAISMIGAHTDSPVLR, IDRPILR, IPTLAIHLDR, ETQLFPIAGLVAAELNR, TGESKDAEAK, SCLGGMHEEFIFSPR, SCLGGMHEEFIFSPR, LISLFDHEEIGSR, TAQGADSNLLPAVIHR, YESDHRPEINK, YESDHRPEINKGPVIK, NDSSCGSTIGPMLSAALGAR, NDSSCGSTIGPMLSAALGAR, TLDLGNPQLSMHSIR, TLDLGNPQLSMHSIR, ETGGTYDVGHSIR, HYSSVSKQILVD
6A	GI: 70992355	Aspergillus fumigatus Af293	aldehyde dehydrogenase AldA	18	40	102	3.1e-05	6.30/61.4	YEQPLGLFINNEFVK, TFETINPATEQPIVAVHEATEKDVDIAVAAAR, KAFEGPWR, AFEGPWR, LADLMER, LDMAGAAGCIR, YYAGWADKIHGQTIDVNPETLTYTR, IHGQTIDVNPETLTYTR, EAGFPPGVINIISGFGR, TAGAAIASHMDVDKVAFTGSTLVGR, TAGAAIASHMDVDKVAFTGSTLVGR, NILQAAAK, ILVQESIYEEFLAR, SEQNKVGDPFDPQTFQGPQVSQLQFDR, VGDPFDPQTFQGPQVSQLQFDR, IMGYIQDGKQAGAR, IVQEEIFGPVCTVQK, NVNTAIR
6B	GI: 70992355	Aspergillus fumigatus Af293	aldehyde dehydrogenase AldA	25	54	171	4e-12	6.30/61.4	YEQPLGLFINNEFVK, TFETINPATEQPIVAVHEATEK, TFETINPATEQPIVAVHEATEKDVDIAVAAAR, KAFEGPWR, AFEGPWR, LADLMER, LDMAGAAGCIR, LDMAGAAGCIR, YYAGWADKIHGQTIDVNPETLTYTR, IHGQTIDVNPETLTYTR, TAEQTPLSALYAAK, EAGFPPGVINIISGFGR, TAGAAIASHMDVDKVAFTGSTLVGR, TAGAAIASHMDVDKVAFTGSTLVGR, NILQAAAK, SPNIVFEDADIENALK, WASFGIYFNHGQCCCAGSR, ILVQESIYEEFLAR, SEQNKVGDPFDPQTFQGPQVSQLQFDR, VGDPFDPQTFQGPQVSQLQFDR, IMGYIQDGKQAGAR, I…
7	GI: 71002030	Aspergillus fumigatus Af293	aromatic aminotransferase Aro8	19	52	145	3.1e-08	5.96/58.3	SPDTSAGPLTIDGIADLR, RWDHYLSEESK, VPTPPGFSPHETQESGAVLTAK, KGDVQAGR, SLYDLEVALNYGQSTGSPQLLR, MDAEGLLPESLDEVLSNWDEASR, KPFVLYTIPTGQNPTGATQQLER, SLIPSYLSLDVDGR, VLRLESFSK, TGWIVGPEQLVER, FMRNCETGAQHPSGISQIVLFK, NCETGAQHPSGISQIVLFK, LLDEHWGHSGYLDWLINLR, MQYTGR, SREAIEEAVFHAAVNNGVLVSR, EAIEEAVFHAAVNNGVLVSR, GSWFTAAGHNEGNLFFR, ATFAAASSENIAEAIAR, FATALRTEFSL
8A	GI: 70999466	Aspergillus fumigatus Af293	fructose-bisphosphate aldolase, class II	19	62	137	9.9e-09	5.55/39.9	KSGVIVGDDVLR, SGVIVGDDVLR, LFEYAQEK, NFAIPAVNVTSSSTVVACLEAAR, DQNCPIILQVSQGGAAYFAGK, GVSNDGQKASIAGSIAAAHYIR, ASIAGSIAAAHYIR, SIAPSYGIPVVLHTDHCAK, LLPWLDGMLDEDER, QHGEPLFSSHMIDLSEEPVDYNIETTAK, DKPVYFVFHGGSGSTK, DKPVYFVFHGGSGSTKEEYK, EEYKQAISYGVVK, QAISYGVVK, VNLDTDMQYAYMSGVR, VNLDTDMQYAYMSGVR, VNLDTDMQYAYMSGVR, DYLMSAVGNPDGEDKPNKK, RVQVALEDFNTAGQL
8B	GI: 70999466	Aspergillus fumigatus Af293	fructose-bisphosphate aldolase, class II	13	43	78	2.5e-10	5.55/39.9	KSGVIVGDDVLR, SGVIVGDDVLR, LFEYAQEK, NFAIPAVNVTSSSTVVACLEAAR, DQNCPIILQVSQGGAAYFAGK, ASIAGSIAAAHYIR, SIAPSYGIPVVLHTDHCAK, DKPVYFVFHGGSGSTK, DKPVYFVFHGGSGSTKEEYK, QAISYGVVK, VNLDTDMQYAYMSGVR, VNLDTDMQYAYMSGVR, RVQVALEDFNTAGQL
9	GI: 70986899	Aspergillus fumigatus Af293	malate dehydrogenase, NAD-dependent	12	52	80	0.0048	9.08/35.8	QSFNLLQKR, VSELALYDIR, GGPGVAADLSHINTNSTVTGYDPTPSGLR, DALKGSEIVLIPAGVPR, DDLFNTNASIVR, LFGVTTLDVVR, EAVPVVGGHSGVTIVPLLSQSNHPDIEGETR, DGAGSATLSMAMAGAR, GVIEPTFVESPLYKDQGVDFFASR, DQGVDFFASR, VELGPNGVEK, GRDFVAQNP
9	GI: 119499942	Neosartorya fischeri NRRL 181	G-protein comlpex beta subunit CpcB	18	59	130	5e-08	6.06/35.3	GTLEGHNGWVTSLATSLENPNMLLSGSR, GTLEGHNGWVTSLATSLENPNMLLSGSR, DKTLIIWNLTR, TLIIWNLTR, TLIIWNLTRDEQAYGYPK, DEQAYGYPKR, LWELATGETTR, LWELATGETTRTFVGHTNDVLSVSFSADNR, FTITDKGHTDWVSCVR, GHTDWVSCVR, FSPNPQNPVIVSAGWDK, VWELASCR, LQTDHIGHTGYINTVTISPDGSLCASGGK, HLYSLHAGDEIHALVFSPNR, SKVDELKPEFIEK, VDELKPEFIEK, AWGVMSR, AWGVMSR
10	GI: 70988713	Aspergillus fumigatus Af293	G-protein comlpex beta subunit CpcB	14	41	90	0.0005	6.06/35.3	DKTLIIWNLTR, TLIIWNLTR, DEQAYGYPKR, LWELATGETTR, TFVGHTSDVLSVSFSADNR, QIVSGSR, TIKLWNTLGDCK, FTITDKGHTDWVSCVR, GHTDWVSCVR, VWELASCR, HLYSLHAGDEIHALVFSPNR, VDELKPEFIEK, AWGVMSR, AWGVMSR
10	GI: 71001310	Aspergillus fumigatus Af293	actin cytoskeleton protein (VIP1)	13	40	86	0.0013	5.93/28.3	DFFSFCGK, ITSISVTPVSGEK, DENNQDLEQEDKPK, IVAEYLAHGYVISDNAIQK, FTSALANFDQK, YHATDR, YHATDRAK, GLHSYFEK, ALDTPSGR, LREFYVQTDK, EFYVQTDK, DIHNEAR, DIHNEARR
11	GI: 159129975	Aspergillus fumigatus A1163	phytanoyl-CoA dioxygenase family	15	64	109	6.3e-06	6.08/33.7	MRFSGMASSSSPR, AIATEATTLAR, TGQWPHFR, QFPPWPK, TAPPASEGGIWGVQHLLHPQMPNR, TAPPASEGGIWGVQHLLHPQMPNR, FYFSEK, VLAVAEELLGVK, WHRDDIPETVSPEEEMR, WHRDDIPETVSPEEEMR, DDIPETVSPEEEMR, QSHAQYNLALCPDSSLIVVPGSHR, SAGPYEPELPGQLVVELRPGDAVFYDSNILHR, SQEGEETRLTLHGSIGLK, ATAVLQHGVGSWVHHEDAAFGIGER
12	GI: 70988713	Aspergillus fumigatus Af293	pectate lyase A	13	44	96	0.00014	6.23/33.8	KVVYVSGPIK, VVYVSGPIKQSAK, DSTAVLEGFGLLVK, DSTAVLEGFGLLVKEK, EKSNVIIR, VTYANNYWSNINSR, FGTGHIYNSYFENVSDGINTR, DGAQVLVESNQFVGSSK, ALYSTDDGYAVER, ALYSTDDGYAVERDNDFGGAK, NTALQGTLTTVPYSYSLLGSSK, SAVVGVAGQTLK, SAVVGVAGQTLKF
13	GI: 71001408	Aspergillus fumigatus Af293	urate oxydase UaZ	12	32	80	0.0052	7.24/34.1	MSAPVTAARYGK, YGKDNVR, YKHIHAAHAHIITHR, HIHAAHAHIITHR, MNIDGKPHPHSFVR, MNIDGKPHPHSFVR, STGSQFHGFLR, STGSQFHGFLRDEYTTLK, RFSDLGEVR, FSDLGEVR, FDAAWSAAR, TFAQDNSASVQATMYK
14	GI: 70986899	Aspergillus fumigatus Af293	malate dehydrogenase, NAD-dependent	23	70	258	7.9e-21	9.08/35.8	VAVLGAAGGIGQPLSLLLK, VSELALYDIR, GGPGVAADLSHINTNSTVTGYDPTPSGLR, GGPGVAADLSHINTNSTVTGYDPTPSGLRDALK, DALKGSEIVLIPAGVPR, GSEIVLIPAGVPRKPGMTR, KPGMTRDDLFNTNASIVR, DDLFNTNASIVR, RLFGVTTLDVVR, LFGVTTLDVVR, TDPAKEAVPVVGGHSGVTIVPLLSQSNHPDIEGETR, EAVPVVGGHSGVTIVPLLSQSNHPDIEGETR, IQFGGDEVVK, AKDGAGSATLSMAMAGAR, DGAGSATLSMAMAGAR, DGAGSATLSMAMAGAR, FAESLLKAAQGEK, GVIEPTFVESPLYK, GVIEPTFVESPLYKDQGVDFFASR, DQG…
15	GI: 169764553	Aspergillus oryzae RIB40	hypothetical protein	13	41	92	0.00029	6.21/35.3	DKTLIIWNLTR, TLIIWNLTR, DEQAYGYPKR, LWELATGETTR, FTITDKGHTDWVSCVR, GHTDWVSCVR, FSPNPQNPVIVSAGWDK, FSPNPQNPVIVSAGWDKLVK, VWELASCR, LQTDHIGHTGYINTVTISPDGSLCASGGK, HLYSLHAGDEIHALVFSPNR, AWGVMSR, AWGVMSR
16A	GI: 70982195	Aspergillus fumigatus Af293	3-hydroxybutyryl-CoA dehydrogenase	10	33	72	0.029	6.33/36.0	LTQEAADAVR, LTQEAADAVRAR, IAAATSTDPTDLQAPSR, VISTHFMNPVPVQK, GVEIIAGLQTSKETMDTAIAFVQR, ETMDTAIAFVQR, ETMDTAIAFVQRMGK, IAAVSADSPGFLANR, ILMPYINEAIICLETGVGAR, YRPSGLLK
16B	GI: 70982195	Aspergillus fumigatus Af293	3-hydroxybutyryl-CoA dehydrogenase	15	44	90	0.00052	6.33/36.0	AQVPVTLIDNTQAALDK, LTQEAADAVR, HAILATNTSSIPITK, IAAATSTDPTDLQAPSR, VISTHFMNPVPVQK, VISTHFMNPVPVQK, GVEIIAGLQTSKETMDTAIAFVQR, GVEIIAGLQTSKETMDTAIAFVQR, ETMDTAIAFVQR, ETMDTAIAFVQR, ETMDTAIAFVQRMGK, IAAVSADSPGFLANR, ILMPYINEAIICLETGVGAR, YRPSGLLK, MVDAGWLGK
17	GI: 121711615	Aspergillus clavatus NRRL 1	proteasome component Pre8, putative	12	44	80	0.0052	5.55/30.1	YSFSLTTFSPSGK, ISLITPDIGMVYAGMGPDYR, ISLITPDIGMVYAGMGPDYR, VSHTGYKR, RIYNEYPPTR, IYNEYPPTR, ILVQDVAR, GDQEGELKK, GGPSLYQVDPSGSYYPWK, TFLEKR, ETIEGEMNGDTIEIGIVGPPADHLLGYEGVEGAR
