# Supplementary material for: Immunoproteomics based identification of thioredoxin reductase GliT and novel Aspergillus fumigatus antigens for serologic diagnosis of invasive aspergillosis
Source: BMC Microbiol. 2012 Jan 18;12:11. doi: 10.1186/1471-2180-12-11 (PMC3398318; doi:10.1186/1471-2180-12-11)
Supplement: Additional file 3 — BLAST search of A. fumigatus thioredoxin reductase Glit in UniProtKB. This table lists 1000 BLAST results. [file 1471-2180-12-11-S3.XLSX]

## Sheet: BLAST search in UniProtKB
Accession	Entry name	Status	Protein names	Organism	Length	Identity	Score	E-Value	Gene names
Q5MBU7	Q5MBU7_ASPFM	unreviewed	GliT	Neosartorya fumigata (Aspergillus fumigatus)	334	1	1715	0	gliT
E9RAH5	E9RAH5_ASPFU	unreviewed	Thioredoxin reductase GliT (EC 1.-.-.-)	Neosartorya fumigata (strain ATCC MYA-4609 / Af293 / CBS 101355 / FGSC A1100) (Aspergillus fumigatus)	334	1	1715	0	AFUA_6G09740
B0Y818	B0Y818_ASPFC	unreviewed	Thioredoxin reductase GliT	Neosartorya fumigata (strain CEA10 / CBS 144.89 / FGSC A1163) (Aspergillus fumigatus)	334	1	1715	0	AFUB_075790
A1DN23	A1DN23_NEOFI	unreviewed	Pyridine nucleotide-disulphide oxidoreductase, putative	Neosartorya fischeri (strain ATCC 1020 / DSM 3700 / FGSC A1164 / NRRL 181) (Aspergillus fischerianus)	334	0.94	1640	1e-180	NFIA_055430
Q0CME9	Q0CME9_ASPTN	unreviewed	Putative uncharacterized protein	Aspergillus terreus (strain NIH 2624 / FGSC A1156)	335	0.8	1417	1e-154	ATEG_05135
Q2UHY4	Q2UHY4_ASPOR	unreviewed	Thioredoxin reductase	Aspergillus oryzae (strain ATCC 42149 / RIB 40)	315	0.55	860	5e-90	AO090023000260
B8N891	B8N891_ASPFN	unreviewed	Thioredoxin reductase GliT-like, putative	Aspergillus flavus (strain ATCC 200026 / FGSC A1120 / NRRL 3357 / JCM 12722 / SRRC 167)	315	0.54	857	1e-89	AFLA_106850
B8MIF9	B8MIF9_TALSN	unreviewed	Thioredoxin reductase GliT	Talaromyces stipitatus (strain ATCC 10500 / CBS 375.48 / QM 6759 / NRRL 1006) (Penicillium stipitatum)	319	0.53	841	8e-88	TSTA_041210
B6QJ12	B6QJ12_PENMQ	unreviewed	Thioredoxin reductase GliT	Penicillium marneffei (strain ATCC 18224 / CBS 334.59 / QM 7333)	316	0.51	817	5e-85	PMAA_099450
F8QX24	F8QX24_9EURO	unreviewed	Thioredoxin reductase GliT	Endocarpon pusillum	312	0.51	767	3e-79
Q5B667	Q5B667_EMENI	unreviewed	Putative uncharacterized protein	Emericella nidulans (Aspergillus nidulans)	311	0.5	762	1e-78	AN3963.2
C8V5Y5	C8V5Y5_EMENI	unreviewed	Thioredoxin reductase GliT (AFU_orthologue; AFUA_6G09740)	Aspergillus nidulans FGSC A4	311	0.5	762	1e-78	ANIA_03963
A4QYP9	A4QYP9_MAGO7	unreviewed	Putative uncharacterized protein	Magnaporthe oryzae (strain 70-15 / FGSC 8958) (Rice blast fungus) (Pyricularia oryzae)	325	0.48	753	1e-77	MGG_07741
C7Z835	C7Z835_NECH7	unreviewed	Putative uncharacterized protein	Nectria haematococca (strain 77-13-4 / FGSC 9596 / MPVI) (Fusarium solani subsp. pisi)	317	0.48	752	2e-77	NECHADRAFT_39395
E4UMU2	E4UMU2_ARTGP	unreviewed	Thioredoxin reductase	Arthroderma gypseum (strain ATCC MYA-4604 / CBS 118893) (Microsporum gypseum)	313	0.49	743	2e-76	MGYG_03298
C9SRC9	C9SRC9_VERA1	unreviewed	GliT	Verticillium albo-atrum (strain VaMs.102) (Verticillium wilt)	318	0.47	737	9e-76	VDBG_07454
E9F4F8	E9F4F8_METAR	unreviewed	Thioredoxin reductase GliT	Metarhizium robertsii (strain ARSEF 23) (Metarhizium anisopliae)	318	0.48	726	2e-74	MAA_07157
F2SRB4	F2SRB4_TRIRC	unreviewed	Thioredoxin reductase	Trichophyton rubrum (strain ATCC MYA-4607 / CBS 118892) (Athlete's foot fungus)	313	0.47	716	2e-73	TERG_05132
F2S214	F2S214_TRIT1	unreviewed	Putative uncharacterized protein	Trichophyton tonsurans (strain CBS 112818) (Scalp ringworm fungus)	313	0.46	700	2e-71	TESG_05018
F2PSG0	F2PSG0_TRIEC	unreviewed	Thioredoxin reductase GliT	Trichophyton equinum (strain ATCC MYA-4606 / CBS 127.97) (Horse ringworm fungus)	313	0.46	700	2e-71	TEQG_03913
A1CGG6	A1CGG6_ASPCL	unreviewed	Thioredoxin reductase, putative	Aspergillus clavatus (strain ATCC 1007 / CBS 513.65 / DSM 816 / NCTC 3887 / NRRL 1)	314	0.47	698	3e-71	ACLA_066820
B8NI45	B8NI45_ASPFN	unreviewed	Putative uncharacterized protein	Aspergillus flavus (strain ATCC 200026 / FGSC A1120 / NRRL 3357 / JCM 12722 / SRRC 167)	314	0.47	696	5e-71	AFLA_064500
Q2UPB5	Q2UPB5_ASPOR	unreviewed	Predicted protein	Aspergillus oryzae (strain ATCC 42149 / RIB 40)	314	0.47	694	9e-71	AO090001000037
A6RTL7	A6RTL7_BOTFB	unreviewed	Putative uncharacterized protein	Botryotinia fuckeliana (strain B05.10) (Noble rot fungus) (Botrytis cinerea)	314	0.45	681	3e-69	BC1G_04116
E3QHY5	E3QHY5_COLGM	unreviewed	Putative uncharacterized protein	Colletotrichum graminicola (strain M1.001 / M2 / FGSC 10212) (Maize anthracnose fungus) (Glomerella graminicola)	302	0.48	672	3e-68	GLRG_05617
Q0UQ61	Q0UQ61_PHANO	unreviewed	Putative uncharacterized protein	Phaeosphaeria nodorum (strain SN15 / FGSC 10173) (Glume blotch fungus) (Septoria nodorum)	314	0.42	668	9e-68	SNOG_06103
E3S9P3	E3S9P3_PYRTT	unreviewed	Putative uncharacterized protein	Pyrenophora teres f. teres (strain 0-1) (Barley net blotch fungus) (Drechslera teres f. teres)	317	0.44	657	2e-66	PTT_19779
B8NI43	B8NI43_ASPFN	unreviewed	Putative uncharacterized protein	Aspergillus flavus (strain ATCC 200026 / FGSC A1120 / NRRL 3357 / JCM 12722 / SRRC 167)	329	0.43	652	6e-66	AFLA_064480
A1CGG4	A1CGG4_ASPCL	unreviewed	Pyridine nucleotide-disulphide oxidoreductase, putative	Aspergillus clavatus (strain ATCC 1007 / CBS 513.65 / DSM 816 / NCTC 3887 / NRRL 1)	328	0.44	652	6e-66	ACLA_066800
A9Q1E7	A9Q1E7_HYPVI	unreviewed	Thioredoxin reductase	Hypocrea virens (Gliocladium virens) (Trichoderma virens)	319	0.43	647	2e-65
B8NN48	B8NN48_ASPFN	unreviewed	Putative uncharacterized protein	Aspergillus flavus (strain ATCC 200026 / FGSC A1120 / NRRL 3357 / JCM 12722 / SRRC 167)	317	0.42	642	9e-65	AFLA_124820
F2PSF8	F2PSF8_TRIEC	unreviewed	Thioredoxin reductase GliT	Trichophyton equinum (strain ATCC MYA-4606 / CBS 127.97) (Horse ringworm fungus)	326	0.42	626	7e-63	TEQG_03911
F2S212	F2S212_TRIT1	unreviewed	Putative uncharacterized protein	Trichophyton tonsurans (strain CBS 112818) (Scalp ringworm fungus)	326	0.42	625	9e-63	TESG_05016
Q6Q873	Q6Q873_LEPMC	unreviewed	SirT	Leptosphaeria maculans (Blackleg fungus) (Phoma lingam)	327	0.4	624	1e-62	sirT
E5A5N3	E5A5N3_LEPMJ	unreviewed	Similar to FAD-dependent pyridine nucleotide-disulphide oxidoreductase	Leptosphaeria maculans (strain JN3 / isolate v23.1.3 / race Av1-4-5-6-7-8) (Blackleg fungus) (Phoma lingam)	327	0.4	624	1e-62	Lema_P081700.1
F2SRB2	F2SRB2_TRIRC	unreviewed	Putative uncharacterized protein	Trichophyton rubrum (strain ATCC MYA-4607 / CBS 118892) (Athlete's foot fungus)	326	0.42	623	1e-62	TERG_05130
D4B3P7	D4B3P7_ARTBC	unreviewed	Thioredoxin reductase GliT	Arthroderma benhamiae (strain CBS 112371) (Trichophyton mentagrophytes)	326	0.42	623	1e-62	ARB_03086
E4UMU0	E4UMU0_ARTGP	unreviewed	Thioredoxin reductase GliT	Arthroderma gypseum (strain ATCC MYA-4604 / CBS 118893) (Microsporum gypseum)	326	0.41	621	3e-62	MGYG_03296
D4DFW2	D4DFW2_TRIVH	unreviewed	Thioredoxin reductase GliT	Trichophyton verrucosum (strain HKI 0517)	326	0.42	621	3e-62	TRV_06065
A2QYX5	A2QYX5_ASPNC	unreviewed	Catalytic activity: NADPH + Oxidized thioredoxin = NADP+ + Reduced thioredoxin (EC 1.8.1.9)	Aspergillus niger (strain CBS 513.88 / FGSC A1513)	333	0.41	565	8e-56	An12g02850
Q2U3I9	Q2U3I9_ASPOR	unreviewed	Predicted protein	Aspergillus oryzae (strain ATCC 42149 / RIB 40)	301	0.4	559	4e-55	AO090038000016
A1D4U0	A1D4U0_NEOFI	unreviewed	Thioredoxin reductase, putative	Neosartorya fischeri (strain ATCC 1020 / DSM 3700 / FGSC A1164 / NRRL 181) (Aspergillus fischerianus)	258	0.45	556	9e-55	NFIA_021420
Q0UNA0	Q0UNA0_PHANO	unreviewed	Putative uncharacterized protein	Phaeosphaeria nodorum (strain SN15 / FGSC 10173) (Glume blotch fungus) (Septoria nodorum)	347	0.39	498	5e-48	SNOG_06764
E9EKV9	E9EKV9_METAR	unreviewed	Thioredoxin reductase	Metarhizium robertsii (strain ARSEF 23) (Metarhizium anisopliae)	252	0.37	439	3e-41	MAA_00968
Q2GMR1	Q2GMR1_CHAGB	unreviewed	Putative uncharacterized protein	Chaetomium globosum (strain ATCC 6205 / CBS 148.51 / DSM 1962 / NBRC 6347 / NRRL 1970) (Soil fungus)	335	0.37	413	3e-38	CHGG_10743
A2QUV9	A2QUV9_ASPNC	unreviewed	Catalytic activity: 2 sulfhydryl groups + O2 = disulphide + H2O2 (EC 1.8.3.-)	Aspergillus niger (strain CBS 513.88 / FGSC A1513)	335	0.34	397	2e-36	An10g00070
E2SB34	E2SB34_9ACTO	unreviewed	Thioredoxin-disulfide reductase (EC 1.8.1.9)	Aeromicrobium marinum DSM 15272	325	0.33	377	5e-34	trxB HMPREF0063_11243
B8NQF5	B8NQF5_ASPFN	unreviewed	Thioredoxin reductase, putative	Aspergillus flavus (strain ATCC 200026 / FGSC A1120 / NRRL 3357 / JCM 12722 / SRRC 167)	384	0.32	374	1e-33	AFLA_006350
Q2UA33	Q2UA33_ASPOR	unreviewed	Thioredoxin reductase	Aspergillus oryzae (strain ATCC 42149 / RIB 40)	384	0.32	373	1e-33	AO090102000564
A5FLF0	A5FLF0_FLAJ1	unreviewed	FAD-dependent pyridine nucleotide-disulphide oxidoreductase	Flavobacterium johnsoniae (strain ATCC 17061 / DSM 2064 / UW101) (Cytophaga johnsonae)	301	0.32	370	3e-33	Fjoh_0929
D7W4P7	D7W4P7_9FLAO	unreviewed	Thioredoxin-disulfide reductase (EC 1.8.1.9)	Chryseobacterium gleum ATCC 35910	301	0.3	369	4e-33	trxB HMPREF0204_12120
F5LEH7	F5LEH7_9BACL	unreviewed	Pyridine nucleotide-disulfide oxidoreductase	Paenibacillus sp. HGF7	305	0.31	368	5e-33	HMPREF9413_2237
E1WYI2	E1WYI2_BACMS	unreviewed	Putative uncharacterized protein	Bacteriovorax marinus (strain ATCC BAA-682 / DSM 15412 / SJ)	301	0.32	367	7e-33	BMS_1152
B8NI46	B8NI46_ASPFN	unreviewed	Thioredoxin reductase GliT-like, putative	Aspergillus flavus (strain ATCC 200026 / FGSC A1120 / NRRL 3357 / JCM 12722 / SRRC 167)	334	0.3	364	2e-32	AFLA_064510
Q2UPB4	Q2UPB4_ASPOR	unreviewed	Predicted protein	Aspergillus oryzae (strain ATCC 42149 / RIB 40)	334	0.3	362	3e-32	AO090001000038
Q0CE26	Q0CE26_ASPTN	unreviewed	Putative uncharacterized protein	Aspergillus terreus (strain NIH 2624 / FGSC A1156)	387	0.32	361	4e-32	ATEG_08058
F0RDM1	F0RDM1_CELLC	unreviewed	FAD-dependent pyridine nucleotide-disulfide oxidoreductase	Cellulophaga lytica (strain ATCC 23178 / DSM 7489 / JCM 8516 / NBRC 14961 / NCIMB 1423 / VKM B-1433 / Cy l20)	333	0.3	360	5e-32	Celly_0938
D2QMW2	D2QMW2_SPILD	unreviewed	FAD-dependent pyridine nucleotide-disulphide oxidoreductase	Spirosoma linguale (strain ATCC 33905 / DSM 74 / LMG 10896)	335	0.32	360	5e-32	Slin_1396
F3MDB6	F3MDB6_9BACL	unreviewed	Pyridine nucleotide-disulfide oxidoreductase	Paenibacillus sp. HGF5	303	0.31	358	8e-32	HMPREF9412_5908
D3EB02	D3EB02_GEOS4	unreviewed	FAD-dependent pyridine nucleotide-disulphide oxidoreductase	Geobacillus sp. (strain Y412MC10)	303	0.32	357	1e-31	GYMC10_2620
C7PBI8	C7PBI8_CHIPD	unreviewed	FAD-dependent pyridine nucleotide-disulphide oxidoreductase	Chitinophaga pinensis (strain ATCC 43595 / DSM 2588 / NCIB 11800 / UQM 2034)	299	0.33	357	1e-31	Cpin_5628
Q11RY9	Q11RY9_CYTH3	unreviewed	Alkyl hydroperoxide reductase, F52a subunit	Cytophaga hutchinsonii (strain ATCC 33406 / NCIMB 9469)	302	0.3	356	1e-31	ahpF CHU_2572
A8FAT9	A8FAT9_BACP2	unreviewed	Thioredoxin-disulfide reductase (EC 1.8.1.9)	Bacillus pumilus (strain SAFR-032)	304	0.32	354	2e-31	BPUM_0664
Q5AU12	Q5AU12_EMENI	unreviewed	Putative uncharacterized protein	Emericella nidulans (Aspergillus nidulans)	385	0.35	354	2e-31	AN8218.2
C8V786	C8V786_EMENI	unreviewed	Thioredoxin reductase, putative (AFU_orthologue; AFUA_5G03540)	Aspergillus nidulans FGSC A4	385	0.35	354	2e-31	ANIA_08218
B4AI26	B4AI26_BACPU	unreviewed	Thioredoxin-disulfide reductase	Bacillus pumilus ATCC 7061	304	0.32	353	3e-31	BAT_3435
Q5AXL7	Q5AXL7_EMENI	unreviewed	Putative uncharacterized protein	Emericella nidulans (Aspergillus nidulans)	387	0.32	351	5e-31	AN6963.2
C8V3F0	C8V3F0_EMENI	unreviewed	Putative uncharacterized protein	Aspergillus nidulans FGSC A4	387	0.32	351	5e-31	ANIA_06963
F4C9N0	F4C9N0_SPHS2	unreviewed	FAD-dependent pyridine nucleotide-disulfide oxidoreductase	Sphingobacterium sp. (strain 21)	338	0.29	348	1e-30	Sph21_4617
A2QUK3	A2QUK3_ASPNC	unreviewed	Sulphydryl oxidase Sox from patent EP565172-A1-Aspergillus niger (EC 1.-.-.-)	Aspergillus niger (strain CBS 513.88 / FGSC A1513)	392	0.3	348	1e-30	Sox An09g05940
E5YWW5	E5YWW5_9BACL	unreviewed	FAD-dependent pyridine nucleotide-disulfide oxidoreductase	Paenibacillus vortex V453	305	0.31	347	1e-30	PVOR_15669
A3U1F5	A3U1F5_9RHOB	unreviewed	Putative uncharacterized protein	Oceanicola batsensis HTCC2597	303	0.32	347	1e-30	OB2597_20976
Q68CM8	Q68CM8_ASPNG	unreviewed	Sulphydryl oxidase	Aspergillus niger	396	0.3	347	1e-30	soxA
Q0D021	Q0D021_ASPTN	unreviewed	Putative uncharacterized protein	Aspergillus terreus (strain NIH 2624 / FGSC A1156)	388	0.32	344	3e-30	ATEG_00713
E4RQI8	E4RQI8_LEAB4	unreviewed	FAD-dependent pyridine nucleotide-disulfide oxidoreductase	Leadbetterella byssophila (strain DSM 17132 / KACC 11308 / 4M15)	333	0.3	342	6e-30	Lbys_0799
A6ESB5	A6ESB5_9BACT	unreviewed	Alkyl hydroperoxide reductase, F52a subunit	Unidentified eubacterium SCB49	333	0.29	339	1e-29	SCB49_00055
A6EJ73	A6EJ73_9SPHI	unreviewed	Alkyl hydroperoxide reductase, F52a subunit	Pedobacter sp. BAL39	345	0.29	338	2e-29	PBAL39_19015
A3HZ48	A3HZ48_9BACT	unreviewed	Pyridine nucleotide-disulfide oxidoreductase	Algoriphagus sp. PR1	301	0.28	338	2e-29	ALPR1_06410
F4BR83	F4BR83_CARS1	unreviewed	FAD-dependent pyridine nucleotide-disulfide oxidoreductase	Carnobacterium sp. (strain 17-4)	300	0.28	335	4e-29	CAR_c11870
A1DPI7	A1DPI7_NEOFI	unreviewed	Cytoplasmic thioredoxin reductase, putative	Neosartorya fischeri (strain ATCC 1020 / DSM 3700 / FGSC A1164 / NRRL 181) (Aspergillus fischerianus)	387	0.3	334	5e-29	NFIA_060640
E8NAK0	E8NAK0_MICTS	unreviewed	Thioredoxin reductase	Microbacterium testaceum (strain StLB037)	283	0.32	333	6e-29	MTES_1692
C6Y3C4	C6Y3C4_PEDHD	unreviewed	FAD-dependent pyridine nucleotide-disulphide oxidoreductase	Pedobacter heparinus (strain ATCC 13125 / DSM 2366 / NCIB 9290)	300	0.3	333	6e-29	Phep_3154
Q26ES0	Q26ES0_FLABB	unreviewed	Pyridine nucleotide-disulphide oxidoreductase	Flavobacteria bacterium (strain BBFL7)	301	0.29	333	6e-29	BBFL7_02526
F8DDC4	F8DDC4_9EURY	unreviewed	FAD-dependent pyridine nucleotide-disulfide oxidoreductase	Halopiger xanaduensis SH-6	315	0.31	333	6e-29	Halxa_0410
C7PTB1	C7PTB1_CHIPD	unreviewed	FAD-dependent pyridine nucleotide-disulphide oxidoreductase	Chitinophaga pinensis (strain ATCC 43595 / DSM 2588 / NCIB 11800 / UQM 2034)	302	0.32	331	1e-28	Cpin_3434
Q4WEM5	Q4WEM5_ASPFU	unreviewed	Thioredoxin reductase, putative (EC 1.-.-.-)	Neosartorya fumigata (strain ATCC MYA-4609 / Af293 / CBS 101355 / FGSC A1100) (Aspergillus fumigatus)	386	0.3	331	1e-28	AFUA_5G03540
B0Y2V0	B0Y2V0_ASPFC	unreviewed	Thioredoxin reductase, putative	Neosartorya fumigata (strain CEA10 / CBS 144.89 / FGSC A1163) (Aspergillus fumigatus)	386	0.3	331	1e-28	AFUB_052060
A9CU17	A9CU17_9FLAO	unreviewed	Alkyl hydroperoxide reductase, F52a subunit	Kordia algicida OT-1	334	0.28	330	1e-28	KAOT1_04847
Q2U4P3	Q2U4P3_ASPOR	unreviewed	Thioredoxin reductase	Aspergillus oryzae (strain ATCC 42149 / RIB 40)	389	0.32	330	1e-28	AO090020000257
B0LWA0	B0LWA0_ASPFL	unreviewed	Thioredoxin reductase (Fragment)	Aspergillus flavus	384	0.32	330	1e-28
B0LW99	B0LW99_ASPFL	unreviewed	Thioredoxin reductase (Fragment)	Aspergillus flavus	385	0.32	330	1e-28
C0Z7T7	C0Z7T7_BREBN	unreviewed	Putative disulfide oxidoreductase	Brevibacillus brevis (strain 47 / JCM 6285 / NBRC 100599)	304	0.31	329	2e-28	BBR47_13530
F6AJJ8	F6AJJ8_9PSED	unreviewed	Fumarate reductase/succinate dehydrogenase flavoprotein domain protein	Pseudomonas fulva 12-X	295	0.35	329	2e-28	Psefu_1806
B8NTY4	B8NTY4_ASPFN	unreviewed	Thioredoxin reductase, putative	Aspergillus flavus (strain ATCC 200026 / FGSC A1120 / NRRL 3357 / JCM 12722 / SRRC 167)	389	0.32	329	2e-28	AFLA_101550
F2IGC9	F2IGC9_FLUTR	unreviewed	FAD-dependent pyridine nucleotide-disulfide oxidoreductase	Fluviicola taffensis (strain DSM 16823 / RW262 / RW262)	301	0.28	328	2e-28	Fluta_3829
B0UM08	B0UM08_METS4	unreviewed	FAD-dependent pyridine nucleotide-disulphide oxidoreductase	Methylobacterium sp. (strain 4-46)	299	0.29	328	2e-28	M446_0008
B6HUQ3	B6HUQ3_PENCW	unreviewed	Pc22g22810 protein	Penicillium chrysogenum (strain ATCC 28089 / DSM 1075 / Wisconsin 54-1255) (Penicillium notatum)	385	0.32	327	3e-28	Pc22g22810
Q65IY3	Q65IY3_BACLD	unreviewed	Alkyl hydroperoxide reductase large subunit	Bacillus licheniformis (strain DSM 13 / ATCC 14580)	305	0.29	326	4e-28	ahpCA BL05194 BLi02092
B8IT01	B8IT01_METNO	unreviewed	FAD-dependent pyridine nucleotide-disulphide oxidoreductase	Methylobacterium nodulans (strain ORS2060 / LMG 21967)	299	0.28	326	4e-28	Mnod_0012
A6W5A8	A6W5A8_KINRD	unreviewed	FAD-dependent pyridine nucleotide-disulphide oxidoreductase	Kineococcus radiotolerans (strain ATCC BAA-149 / DSM 14245 / SRS30216)	315	0.32	326	4e-28	Krad_0508
E5W1T6	E5W1T6_9BACI	unreviewed	Putative uncharacterized protein	Bacillus sp. BT1B_CT2	305	0.29	326	4e-28	HMPREF1012_00839
A1CZW3	A1CZW3_NEOFI	unreviewed	Thioredoxin reductase, putative	Neosartorya fischeri (strain ATCC 1020 / DSM 3700 / FGSC A1164 / NRRL 181) (Aspergillus fischerianus)	386	0.3	325	5e-28	NFIA_038570
A1CGG7	A1CGG7_ASPCL	unreviewed	Thioredoxin reductase, putative	Aspergillus clavatus (strain ATCC 1007 / CBS 513.65 / DSM 816 / NCTC 3887 / NRRL 1)	333	0.31	325	5e-28	ACLA_066830
F4C1L1	F4C1L1_SPHS2	unreviewed	FAD-dependent pyridine nucleotide-disulfide oxidoreductase	Sphingobacterium sp. (strain 21)	302	0.3	324	7e-28	Sph21_2737
E8T755	E8T755_MESCW	unreviewed	FAD-dependent pyridine nucleotide-disulfide oxidoreductase	Mesorhizobium ciceri bv. biserrulae (strain HAMBI 2942 / LMG 23838 / WSM1271)	299	0.31	323	9e-28	Mesci_0156
E8U972	E8U972_DEIML	unreviewed	FAD-dependent pyridine nucleotide-disulfide oxidoreductase	Deinococcus maricopensis (strain DSM 21211 / LMG 22137 / NRRL B-23946 / LB-34)	339	0.31	322	1e-27	Deima_1966
D0LLH9	D0LLH9_HALO1	unreviewed	FAD-dependent pyridine nucleotide-disulphide oxidoreductase	Haliangium ochraceum (strain DSM 14365 / JCM 11303 / SMP-2)	301	0.3	322	1e-27	Hoch_0558
C9SW70	C9SW70_VERA1	unreviewed	Sulphydryl oxidase	Verticillium albo-atrum (strain VaMs.102) (Verticillium wilt)	407	0.38	322	1e-27	VDBG_09145
A1C4Y4	A1C4Y4_ASPCL	unreviewed	Thioredoxin reductase, putative	Aspergillus clavatus (strain ATCC 1007 / CBS 513.65 / DSM 816 / NCTC 3887 / NRRL 1)	388	0.3	321	2e-27	ACLA_001630
F5Y367	F5Y367_9BURK	unreviewed	Thioredoxin-disulfide reductase-like protein	Ramlibacter tataouinensis TTB310	295	0.32	319	3e-27	Rta_00930
Q6E4Z3	Q6E4Z3_9ASCO	unreviewed	Putative thioredoxin reductase (Fragment)	Sirodesmium diversum	140	0.44	319	3e-27	sirT
E6RDU6	E6RDU6_CRYGW	unreviewed	Putative uncharacterized protein	Cryptococcus gattii serotype B (strain WM276) (Filobasidiella gattii) (Cryptococcus bacillisporus)	345	0.46	319	3e-27	CGB_K3480W
B8MCF0	B8MCF0_TALSN	unreviewed	Thioredoxin reductase, putative	Talaromyces stipitatus (strain ATCC 10500 / CBS 375.48 / QM 6759 / NRRL 1006) (Penicillium stipitatum)	387	0.28	317	4e-27	TSTA_124850
B3PHZ4	B3PHZ4_CELJU	unreviewed	Putative pyridine nucleotide-disulphide oxidoreductase	Cellvibrio japonicus (strain Ueda107) (Pseudomonas fluorescens subsp. cellulosa)	305	0.3	315	8e-27	CJA_3737
A0R092	A0R092_MYCS2	unreviewed	Methyltransferase	Mycobacterium smegmatis (strain ATCC 700084 / mc(2)155)	518	0.31	315	8e-27	MSMEG_4303
E8RPD2	E8RPD2_9CAUL	unreviewed	FAD-dependent pyridine nucleotide-disulfide oxidoreductase	Asticcacaulis excentricus CB 48	306	0.33	315	8e-27	Astex_0280
E1ZJS7	E1ZJS7_9CHLO	unreviewed	Putative uncharacterized protein	Chlorella variabilis	409	0.28	315	8e-27	CHLNCDRAFT_136116
D2V875	D2V875_NAEGR	unreviewed	Predicted protein	Naegleria gruberi (Amoeba)	310	0.3	315	8e-27	NAEGRDRAFT_65055
D6TWV4	D6TWV4_9CHLR	unreviewed	FAD-dependent pyridine nucleotide-disulfide oxidoreductase	Ktedonobacter racemifer DSM 44963	300	0.29	314	1e-26	Krac_5787
D6TDH4	D6TDH4_9CHLR	unreviewed	FAD-dependent pyridine nucleotide-disulfide oxidoreductase	Ktedonobacter racemifer DSM 44963	301	0.29	314	1e-26	Krac_9752
D0D7J7	D0D7J7_9RHOB	unreviewed	FAD-dependent pyridine nucleotide-disulphide oxidoreductase	Citreicella sp. SE45	305	0.34	313	1e-26	CSE45_0871
F4L0T1	F4L0T1_HALH1	unreviewed	FAD-dependent pyridine nucleotide-disulfide oxidoreductase	Haliscomenobacter hydrossis (strain ATCC 27775 / DSM 1100 / LMG 10767 / O)	340	0.29	311	2e-26	Halhy_2667
A1B1Y0	A1B1Y0_PARDP	unreviewed	FAD-dependent pyridine nucleotide-disulfide oxidoreductase	Paracoccus denitrificans (strain Pd 1222)	305	0.34	311	2e-26	Pden_1423
A3TP83	A3TP83_9MICO	unreviewed	FAD dependent oxidoreductase	Janibacter sp. HTCC2649	324	0.31	311	2e-26	JNB_15293
Q5K9T9	Q5K9T9_CRYNJ	unreviewed	Putative uncharacterized protein	Cryptococcus neoformans var. neoformans serotype D (strain JEC21) (Filobasidiella neoformans)	346	0.28	311	2e-26	CNK00790
D5BBS6	D5BBS6_ZUNPS	unreviewed	Alkyl hydroperoxide reductase, F52a subunit	Zunongwangia profunda (strain DSM 18752 / CCTCC AB 206139 / SM-A87)	301	0.29	310	3e-26	ZPR_2200
B6GWZ0	B6GWZ0_PENCW	unreviewed	Pc12g03690 protein	Penicillium chrysogenum (strain ATCC 28089 / DSM 1075 / Wisconsin 54-1255) (Penicillium notatum)	388	0.3	310	3e-26	Pc12g03690
Q1IZQ9	Q1IZQ9_DEIGD	unreviewed	Thioredoxin reductase, AHPF	Deinococcus geothermalis (strain DSM 11300)	320	0.31	309	4e-26	Dgeo_0975
Q1B6N7	Q1B6N7_MYCSS	unreviewed	FAD-dependent pyridine nucleotide-disulfide oxidoreductase	Mycobacterium sp. (strain MCS)	312	0.3	309	4e-26	Mmcs_3340
A3Q1V2	A3Q1V2_MYCSJ	unreviewed	FAD-dependent pyridine nucleotide-disulfide oxidoreductase	Mycobacterium sp. (strain JLS)	312	0.3	309	4e-26	Mjls_3351
A1UID8	A1UID8_MYCSK	unreviewed	FAD-dependent pyridine nucleotide-disulfide oxidoreductase	Mycobacterium sp. (strain KMS)	312	0.3	309	4e-26	Mkms_3402
E4RG58	E4RG58_PSEPB	unreviewed	Putative pyridine nucleotide-disulfide oxidoreductase	Pseudomonas putida (strain BIRD-1)	297	0.31	308	5e-26	PPUBIRD1_1891
A4X890	A4X890_SALTO	unreviewed	FAD-dependent pyridine nucleotide-disulphide oxidoreductase	Salinispora tropica (strain ATCC BAA-916 / DSM 44818 / CNB-440)	306	0.31	308	5e-26	Strop_2646
F7T6V5	F7T6V5_ALCXX	unreviewed	FAD-dependent pyridine nucleotide-disulfide oxidoreductase	Achromobacter xylosoxidans AXX-A	319	0.31	308	5e-26	AXXA_23445
Q55JR2	Q55JR2_CRYNB	unreviewed	Putative uncharacterized protein	Cryptococcus neoformans var. neoformans serotype D (strain B-3501A) (Filobasidiella neoformans)	346	0.28	308	5e-26	CNBK2710
C1G8P7	C1G8P7_PARBD	unreviewed	Sulphydryl oxidase Sox	Paracoccidioides brasiliensis (strain Pb18)	395	0.31	308	5e-26	PADG_03633
Q28ST8	Q28ST8_JANSC	unreviewed	FAD-dependent pyridine nucleotide-disulfide oxidoreductase	Jannaschia sp. (strain CCS1)	340	0.3	307	6e-26	Jann_1307
Q02JK8	Q02JK8_PSEAB	unreviewed	Putative pyridine nucleotide-disulphide oxidoreductase	Pseudomonas aeruginosa (strain UCBPP-PA14)	426	0.32	306	8e-26	PA14_46620
B2HKT0	B2HKT0_MYCMM	unreviewed	Thioredoxin reductase TrxB2_2	Mycobacterium marinum (strain ATCC BAA-535 / M)	314	0.3	306	8e-26	trxB2_2 MMAR_1902
B1ZE48	B1ZE48_METPB	unreviewed	FAD-dependent pyridine nucleotide-disulphide oxidoreductase	Methylobacterium populi (strain ATCC BAA-705 / NCIMB 13946 / BJ001)	300	0.3	306	8e-26	Mpop_0013
F5SDY8	F5SDY8_9BACL	unreviewed	Thioredoxin-disulfide reductase (EC 1.8.1.9)	Desmospora sp. 8437	305	0.29	306	8e-26	trxB2 HMPREF9374_1319
E2ZRB8	E2ZRB8_PSEAE	unreviewed	Putative pyridine nucleotide-disulfide oxidoreductase	Pseudomonas aeruginosa 39016	297	0.32	306	8e-26	PA39016_000360001
Q9Z9W3	Q9Z9W3_BACHD	unreviewed	Alkyl hydroperoxide reductase large subunit (EC 1.6.99.3) (Pyridine nucleotide-disulphide oxidoreductase, class II)	Bacillus halodurans	305	0.28	305	1e-25	ahpF BH0657
F2TB40	F2TB40_AJEDA	unreviewed	Thioredoxin reductase	Ajellomyces dermatitidis (strain ATCC 18188 / CBS 674.68) (Blastomyces dermatitidis)	394	0.32	305	1e-25	BDDG_03394
C5JPR7	C5JPR7_AJEDS	unreviewed	Thioredoxin reductase	Ajellomyces dermatitidis (strain SLH14081) (Blastomyces dermatitidis)	394	0.32	305	1e-25	BDBG_04882
C5G8B8	C5G8B8_AJEDR	unreviewed	Thioredoxin reductase	Ajellomyces dermatitidis (strain ER-3) (Blastomyces dermatitidis)	394	0.32	305	1e-25	BDCG_00429
F3NBG9	F3NBG9_9ACTO	unreviewed	Thioredoxin reductase	Streptomyces griseoaurantiacus M045	310	0.31	304	1e-25	SGM_0703
E9E314	E9E314_METAQ	unreviewed	Thioredoxin reductase, putative	Metarhizium acridum (strain CQMa 102)	390	0.29	304	1e-25	MAC_04262
E4N3A3	E4N3A3_KITSK	unreviewed	Putative uncharacterized protein	Kitasatospora setae (strain ATCC 33774 / DSM 43861 / JCM 3304 / KCC A-0304 / NBRC 14216 / KM-6054) (Streptomyces setae)	549	0.29	302	2e-25	KSE_68790
B9J7Q0	B9J7Q0_AGRRK	unreviewed	Thioredoxin reductase protein	Agrobacterium radiobacter (strain K84 / ATCC BAA-868)	297	0.31	302	2e-25	Arad_0565
E0I592	E0I592_9BACL	unreviewed	FAD-dependent pyridine nucleotide-disulfide oxidoreductase	Paenibacillus curdlanolyticus YK9	304	0.29	302	2e-25	PaecuDRAFT_0814
D8P3F7	D8P3F7_RALSO	unreviewed	Putative FAD-dependent pyridine nucleotide-disulphide oxidoreductase	Ralstonia solanacearum (Pseudomonas solanacearum)	297	0.29	302	2e-25	RCFBP_mp20013
C1GRP4	C1GRP4_PARBA	unreviewed	Sulphydryl oxidase Sox	Paracoccidioides brasiliensis (strain ATCC MYA-826 / Pb01)	393	0.31	302	2e-25	PAAG_01189
Q2SW19	Q2SW19_BURTA	unreviewed	Pyridine nucleotide-disulphide oxidoreductase, class II	Burkholderia thailandensis (strain E264 / ATCC 700388 / DSM 13276 / CIP 106301)	324	0.32	301	3e-25	BTH_I2359
B6QEI0	B6QEI0_PENMQ	unreviewed	Thioredoxin reductase, putative	Penicillium marneffei (strain ATCC 18224 / CBS 334.59 / QM 7333)	389	0.27	301	3e-25	PMAA_089250
B6HDM2	B6HDM2_PENCW	unreviewed	Pc20g12110 protein	Penicillium chrysogenum (strain ATCC 28089 / DSM 1075 / Wisconsin 54-1255) (Penicillium notatum)	429	0.3	301	3e-25	Pc20g12110
A4R670	A4R670_MAGO7	unreviewed	Putative uncharacterized protein	Magnaporthe oryzae (strain 70-15 / FGSC 8958) (Rice blast fungus) (Pyricularia oryzae)	398	0.31	301	3e-25	MGG_13578
Q11G77	Q11G77_MESSB	unreviewed	FAD-dependent pyridine nucleotide-disulfide oxidoreductase	Mesorhizobium sp. (strain BNC1)	296	0.3	300	4e-25	Meso_2206
C7MH90	C7MH90_BRAFD	unreviewed	Thioredoxin reductase	Brachybacterium faecium (strain ATCC 43885 / DSM 4810 / NCIB 9860)	361	0.31	300	4e-25	Bfae_04260
F0UUB0	F0UUB0_AJEC8	unreviewed	Sulphydryl oxidase Sox	Ajellomyces capsulata (strain H88) (Darling's disease fungus) (Histoplasma capsulatum)	394	0.31	300	4e-25	HCEG_08702
Q2K199	Q2K199_RHIEC	unreviewed	Probable thioredoxin reductase protein	Rhizobium etli (strain CFN 42 / ATCC 51251)	297	0.3	299	5e-25	RHE_PC00052
D0L2Y9	D0L2Y9_GORB4	unreviewed	FAD-dependent pyridine nucleotide-disulphide oxidoreductase	Gordonia bronchialis (strain ATCC 25592 / DSM 43247 / JCM 3198 / NCTC 10667) (Rhodococcus bronchialis)	324	0.29	299	5e-25	Gbro_0798
C7ZD51	C7ZD51_NECH7	unreviewed	Putative uncharacterized protein	Nectria haematococca (strain 77-13-4 / FGSC 9596 / MPVI) (Fusarium solani subsp. pisi)	372	0.31	299	5e-25	NECHADRAFT_95979
D5WBN8	D5WBN8_BURSC	unreviewed	FAD-dependent pyridine nucleotide-disulfide oxidoreductase	Burkholderia sp. (strain CCGE1002)	297	0.31	298	7e-25	BC1002_2361
C5APK2	C5APK2_METEA	unreviewed	Putative FAD-dependent pyridine nucleotide-disulphide oxidoreductase (EC 1.8.1.9)	Methylobacterium extorquens (strain ATCC 14718 / DSM 1338 / AM1)	300	0.28	298	7e-25	MexAM1_META1p0013
C0ZXD8	C0ZXD8_RHOE4	unreviewed	Putative oxidoreductase	Rhodococcus erythropolis (strain PR4 / NBRC 100887)	315	0.3	298	7e-25	RER_23150
B7L013	B7L013_METC4	unreviewed	FAD-dependent pyridine nucleotide-disulphide oxidoreductase	Methylobacterium chloromethanicum (strain CM4 / NCIMB 13688)	300	0.28	298	7e-25	Mchl_0015
C6HDI6	C6HDI6_AJECH	unreviewed	Sulphydryl oxidase Sox	Ajellomyces capsulata (strain H143) (Darling's disease fungus) (Histoplasma capsulatum)	377	0.31	298	7e-25	HCDG_04267
B0SM49	B0SM49_LEPBP	unreviewed	Putative thioredoxin-disulfide reductase (EC 1.8.1.9)	Leptospira biflexa serovar Patoc (strain Patoc 1 / ATCC 23582 / Paris)	300	0.29	297	9e-25	LEPBI_I2600
B0SDM0	B0SDM0_LEPBA	unreviewed	Thioredoxin reductase	Leptospira biflexa serovar Patoc (strain Patoc 1 / Ames)	300	0.29	297	9e-25	trxB-1 LBF_2520
A9W780	A9W780_METEP	unreviewed	FAD-dependent pyridine nucleotide-disulphide oxidoreductase	Methylobacterium extorquens (strain PA1)	300	0.28	297	9e-25	Mext_0014
A1T4A0	A1T4A0_MYCVP	unreviewed	FAD-dependent pyridine nucleotide-disulfide oxidoreductase	Mycobacterium vanbaalenii (strain DSM 7251 / PYR-1)	337	0.29	297	9e-25	Mvan_1165
F8GVU5	F8GVU5_CUPNE	unreviewed	FAD-dependent pyridine nucleotide-disulfide oxidoreductase	Cupriavidus necator N-1	297	0.31	297	9e-25	CNE_BB1p01600
F8FE21	F8FE21_9BACL	unreviewed	FAD-dependent pyridine nucleotide-disulfide oxidoreductase	Paenibacillus mucilaginosus KNP414	300	0.29	297	9e-25	KNP414_04691
C3JKQ3	C3JKQ3_RHOER	unreviewed	Pyridine nucleotide-disulphide oxidoreductase,class II	Rhodococcus erythropolis SK121	328	0.31	297	9e-25	RHOER0001_2219
A9B876	A9B876_HERA2	unreviewed	FAD-dependent pyridine nucleotide-disulphide oxidoreductase	Herpetosiphon aurantiacus (strain ATCC 23779 / DSM 785)	305	0.29	296	1e-24	Haur_3793
A6VS76	A6VS76_MARMS	unreviewed	FAD-dependent pyridine nucleotide-disulphide oxidoreductase	Marinomonas sp. (strain MWYL1)	298	0.3	296	1e-24	Mmwyl1_0367
F6EK02	F6EK02_9MYCO	unreviewed	FAD-dependent pyridine nucleotide-disulfide oxidoreductase	Amycolicicoccus subflavus DQS3-9A1	317	0.3	296	1e-24	AS9A_2913
F5J593	F5J593_9RHIZ	unreviewed	Oxidoreductase	Agrobacterium sp. ATCC 31749	297	0.3	296	1e-24	AGRO_0307
A3LBU2	A3LBU2_PSEAE	unreviewed	Putative uncharacterized protein	Pseudomonas aeruginosa 2192	307	0.31	296	1e-24	PA2G_02360
C0NS96	C0NS96_AJECG	unreviewed	Sulphydryl oxidase Sox	Ajellomyces capsulata (strain ATCC 26029 / G186AR / H82 / RMSCC 2432) (Darling's disease fungus) (Histoplasma capsulatum)	385	0.32	296	1e-24	HCBG_06026
F5Z0V5	F5Z0V5_9MYCO	unreviewed	Thioredoxin reductase TrxB2_2	Mycobacterium sp. JDM601	295	0.27	295	2e-24	trxB2_2 JDM601_1670
F2T3Q8	F2T3Q8_AJEDA	unreviewed	Thioredoxin reductase	Ajellomyces dermatitidis (strain ATCC 18188 / CBS 674.68) (Blastomyces dermatitidis)	396	0.28	295	2e-24	BDDG_00997
C5GDM1	C5GDM1_AJEDR	unreviewed	Thioredoxin reductase	Ajellomyces dermatitidis (strain ER-3) (Blastomyces dermatitidis)	356	0.28	295	2e-24	BDCG_02478
C5FFZ5	C5FFZ5_ARTOC	unreviewed	Sulphydryl oxidase Sox	Arthroderma otae (strain CBS 113480) (Microsporum canis)	395	0.29	294	2e-24	MCYG_02499
Q0S985	Q0S985_RHOSR	unreviewed	Probable thioredoxin-disulfide reductase (EC 1.8.1.9)	Rhodococcus sp. (strain RHA1)	318	0.31	293	3e-24	RHA1_ro04104
E6TFV1	E6TFV1_MYCSR	unreviewed	Thioredoxin reductase	Mycobacterium sp. (strain Spyr1)	350	0.29	293	3e-24	Mspyr1_45860
D2Q0K2	D2Q0K2_KRIFD	unreviewed	FAD-dependent pyridine nucleotide-disulphide oxidoreductase	Kribbella flavida (strain DSM 17836 / JCM 10339 / NBRC 14399)	316	0.28	293	3e-24	Kfla_4785
B1YSN9	B1YSN9_BURA4	unreviewed	FAD-dependent pyridine nucleotide-disulphide oxidoreductase	Burkholderia ambifaria (strain MC40-6)	297	0.3	293	3e-24	BamMC406_1994
A9ISP6	A9ISP6_BORPD	unreviewed	Probable oxidoreductase (EC 1.8.1.9)	Bordetella petrii (strain ATCC BAA-461 / DSM 12804 / CCUG 43448)	295	0.32	293	3e-24	Bpet2985
A4T1H1	A4T1H1_MYCGI	unreviewed	FAD-dependent pyridine nucleotide-disulfide oxidoreductase	Mycobacterium gilvum (strain PYR-GCK) (Mycobacterium flavescens (strain ATCC 700033 / PYR-GCK))	322	0.29	293	3e-24	Mflv_5165
A3LFR4	A3LFR4_PSEAE	unreviewed	Putative uncharacterized protein	Pseudomonas aeruginosa 2192	310	0.3	293	3e-24	PA2G_03621
F2SRB5	F2SRB5_TRIRC	unreviewed	Putative uncharacterized protein	Trichophyton rubrum (strain ATCC MYA-4607 / CBS 118892) (Athlete's foot fungus)	326	0.3	293	3e-24	TERG_05133
C3JXK9	C3JXK9_PSEFS	unreviewed	Putative uncharacterized protein	Pseudomonas fluorescens (strain SBW25)	312	0.3	292	4e-24	PFLU_3637
B4E7Q5	B4E7Q5_BURCJ	unreviewed	Putative pyridine nucleotide-disulphide oxidoreductase	Burkholderia cepacia (strain J2315 / LMG 16656) (Burkholderia cenocepacia (strain J2315))	307	0.29	292	4e-24	BceJ2315_25120 BCAL2558
E5WC95	E5WC95_9BACI	unreviewed	Putative uncharacterized protein	Bacillus sp. 2_A_57_CT2	299	0.31	292	4e-24	HMPREF1013_00062
E5U3T3	E5U3T3_ALCXX	unreviewed	FAD-dependent pyridine nucleotide-disulfide oxidoreductase	Achromobacter xylosoxidans C54	319	0.31	292	4e-24	HMPREF0005_04770
E4UMU3	E4UMU3_ARTGP	unreviewed	Putative uncharacterized protein	Arthroderma gypseum (strain ATCC MYA-4604 / CBS 118893) (Microsporum gypseum)	328	0.3	292	4e-24	MGYG_03299
F0L4F0	F0L4F0_AGRSH	unreviewed	Thioredoxin reductase protein (EC 1.8.1.9)	Agrobacterium sp. (strain H13-3) (Rhizobium lupini (strain H13-3))	295	0.3	291	5e-24	trxB AGROH133_03319
C1B961	C1B961_RHOOB	unreviewed	Putative oxidoreductase	Rhodococcus opacus (strain B4)	319	0.32	291	5e-24	ROP_39670
F6EZ70	F6EZ70_SPHCR	unreviewed	FAD-dependent pyridine nucleotide-disulfide oxidoreductase	Sphingobium chlorophenolicum L-1	297	0.31	291	5e-24	Sphch_2510
A6RA83	A6RA83_AJECN	unreviewed	Predicted protein	Ajellomyces capsulata (strain NAm1 / WU24) (Darling's disease fungus) (Histoplasma capsulatum)	394	0.31	291	5e-24	HCAG_05871
E0RB25	E0RB25_PAEP6	unreviewed	Thioredoxin reductase	Paenibacillus polymyxa (strain E681)	301	0.3	290	6e-24	PPE_03808
C8XFZ7	C8XFZ7_NAKMY	unreviewed	FAD-dependent pyridine nucleotide-disulphide oxidoreductase	Nakamurella multipartita (strain ATCC 700099 / DSM 44233 / JCM 9543 / Y-104) (Microsphaera multipartita)	317	0.28	290	6e-24	Namu_1718
C6VYJ2	C6VYJ2_DYAFD	unreviewed	FAD-dependent pyridine nucleotide-disulphide oxidoreductase	Dyadobacter fermentans (strain ATCC 700827 / DSM 18053 / NS114)	302	0.25	290	6e-24	Dfer_0402
C5C2J6	C5C2J6_BEUC1	unreviewed	FAD-dependent pyridine nucleotide-disulphide oxidoreductase	Beutenbergia cavernae (strain ATCC BAA-8 / DSM 12333 / NBRC 16432)	318	0.31	290	6e-24	Bcav_1424
B0RNF5	B0RNF5_XANCB	unreviewed	Thioredoxin-disulfide reductase (EC 1.8.1.9)	Xanthomonas campestris pv. campestris (strain B100)	299	0.3	290	6e-24	trxB xcc-b100_0651
D0T4G7	D0T4G7_ACIRA	unreviewed	Oxidoreductase	Acinetobacter radioresistens SH164	295	0.29	290	6e-24	HMPREF0018_01163
C6RPH5	C6RPH5_ACIRA	unreviewed	Oxidoreductase	Acinetobacter radioresistens SK82	295	0.29	290	6e-24	ACIRA0001_2280
F2S215	F2S215_TRIT1	unreviewed	Putative uncharacterized protein	Trichophyton tonsurans (strain CBS 112818) (Scalp ringworm fungus)	326	0.3	290	6e-24	TESG_05019
Q9HWL1	Q9HWL1_PSEAE	unreviewed	Putative uncharacterized protein	Pseudomonas aeruginosa	310	0.3	289	8e-24	PA4170
Q09AV3	Q09AV3_STIAD	unreviewed	Glucose inhibited division protein A (Pyridine nucleotide-disulfide oxidoreductase domain protein)	Stigmatella aurantiaca (strain DW4/3-1)	316	0.28	289	8e-24	gidA STAUR_4645 STIAU_6895
Q02SZ2	Q02SZ2_PSEAB	unreviewed	Putative oxidoreductase	Pseudomonas aeruginosa (strain UCBPP-PA14)	310	0.3	289	8e-24	PA14_09950
C7C6H0	C7C6H0_METED	unreviewed	Putative FAD-dependent pyridine nucleotide-disulphide oxidoreductase (EC 1.8.1.9)	Methylobacterium extorquens (strain DSM 5838 / DM4) (Methylobacterium dichloromethanicum (strain DM4))	300	0.28	289	8e-24	METDI0014
B9J7K9	B9J7K9_AGRRK	unreviewed	Thioredoxin reductase protein	Agrobacterium radiobacter (strain K84 / ATCC BAA-868)	298	0.3	289	8e-24	Arad_0506
B7V6D6	B7V6D6_PSEA8	unreviewed	Putative oxidoreductase	Pseudomonas aeruginosa (strain LESB58)	310	0.3	289	8e-24	PLES_07571
A9CKI7	A9CKI7_AGRT5	unreviewed	Oxidoreductase	Agrobacterium tumefaciens (strain C58 / ATCC 33970)	297	0.29	289	8e-24	Atu0238
A1TB57	A1TB57_MYCVP	unreviewed	FAD-dependent pyridine nucleotide-disulfide oxidoreductase	Mycobacterium vanbaalenii (strain DSM 7251 / PYR-1)	304	0.27	289	8e-24	Mvan_3616
F7U429	F7U429_RHIRD	unreviewed	Oxidoreductase	Agrobacterium tumefaciens F2	295	0.29	289	8e-24	Agau_C101378
D6V9T6	D6V9T6_9BRAD	unreviewed	HI0933 family protein	Afipia sp. 1NLS2	296	0.31	289	8e-24	AfiDRAFT_3369
D4DFV9	D4DFV9_TRIVH	unreviewed	Putative uncharacterized protein	Trichophyton verrucosum (strain HKI 0517)	326	0.3	289	8e-24	TRV_06062
B1KB12	B1KB12_BURCC	unreviewed	FAD-dependent pyridine nucleotide-disulphide oxidoreductase	Burkholderia cenocepacia (strain MC0-3)	297	0.3	288	1e-23	Bcenmc03_6293
A8LZT3	A8LZT3_SALAI	unreviewed	FAD-dependent pyridine nucleotide-disulphide oxidoreductase	Salinispora arenicola (strain CNS-205)	306	0.3	288	1e-23	Sare_2080
B1TAQ0	B1TAQ0_9BURK	unreviewed	FAD-dependent pyridine nucleotide-disulphide oxidoreductase	Burkholderia ambifaria MEX-5	297	0.3	288	1e-23	BamMEX5DRAFT_4866
Q5WIH0	Q5WIH0_BACSK	unreviewed	Thioredoxin reductase	Bacillus clausii (strain KSM-K16)	298	0.29	287	1e-23	ABC1297
Q46ST9	Q46ST9_CUPPJ	unreviewed	FAD-dependent pyridine nucleotide-disulfide oxidoreductase	Cupriavidus pinatubonensis (strain JMP134 / LMG 1197) (Alcaligenes eutrophus) (Ralstonia eutropha)	338	0.3	287	1e-23	Reut_B4445
Q2IT16	Q2IT16_RHOP2	unreviewed	FAD-dependent pyridine nucleotide-disulphide oxidoreductase	Rhodopseudomonas palustris (strain HaA2)	296	0.3	287	1e-23	RPB_3951
C3PJ58	C3PJ58_CORA7	unreviewed	Putative uncharacterized protein	Corynebacterium aurimucosum (strain ATCC 700975 / DSM 44827 / CN-1) (Corynebacterium nigricans)	298	0.29	287	1e-23	cauri_0117
Q92SL1	Q92SL1_RHIME	unreviewed	Putative uncharacterized protein	Rhizobium meliloti (Ensifer meliloti) (Sinorhizobium meliloti)	301	0.32	286	2e-36	R00360 SMc01159
Q3KBQ9	Q3KBQ9_PSEPF	unreviewed	Putative uncharacterized protein	Pseudomonas fluorescens (strain Pf0-1)	297	0.29	286	2e-23	Pfl01_3057
B1JYD9	B1JYD9_BURCC	unreviewed	FAD-dependent pyridine nucleotide-disulphide oxidoreductase	Burkholderia cenocepacia (strain MC0-3)	297	0.3	286	2e-23	Bcenmc03_1120
F7X5A1	F7X5A1_RHIME	unreviewed	Thioredoxin reductase (EC 1.8.1.9)	Sinorhizobium meliloti SM11	301	0.32	286	2e-23	SM11_chr3839
F6DYT3	F6DYT3_RHIME	unreviewed	FAD-dependent pyridine nucleotide-disulfide oxidoreductase	Sinorhizobium meliloti AK83	301	0.32	286	2e-23	Sinme_3691
F6BRC1	F6BRC1_RHIME	unreviewed	FAD-dependent pyridine nucleotide-disulfide oxidoreductase	Sinorhizobium meliloti BL225C	301	0.32	286	2e-23	SinmeB_3467
F5KP46	F5KP46_PSEAE	unreviewed	Putative oxidoreductase	Pseudomonas aeruginosa 152504	295	0.3	286	2e-23	PA15_18089
E9UQV1	E9UQV1_9ACTO	unreviewed	Pyridine nucleotide-disulfide oxidoreductase domain protein	Nocardioidaceae bacterium Broad-1	519	0.29	286	2e-23	NBCG_01113
A2VRN8	A2VRN8_9BURK	unreviewed	Thioredoxin reductase	Burkholderia cenocepacia PC184	316	0.3	286	2e-23	BCPG_00615
A1B6Q7	A1B6Q7_PARDP	unreviewed	FAD-dependent pyridine nucleotide-disulfide oxidoreductase	Paracoccus denitrificans (strain Pd 1222)	294	0.3	285	2e-23	Pden_3120
F5K3N4	F5K3N4_PSEAE	unreviewed	Putative oxidoreductase	Pseudomonas aeruginosa 138244	295	0.3	285	2e-23	PA13_13387
E2ZZT3	E2ZZT3_PSEAE	unreviewed	Putative oxidoreductase	Pseudomonas aeruginosa 39016	295	0.3	285	2e-23	PA39016_001920004
F4BQT4	F4BQT4_CARS1	unreviewed	Thioredoxin reductase (EC 1.8.1.9)	Carnobacterium sp. (strain 17-4)	296	0.28	284	3e-23	trxB2 CAR_c11170
D7B433	D7B433_NOCDD	unreviewed	FAD-dependent pyridine nucleotide-disulfide oxidoreductase	Nocardiopsis dassonvillei (strain ATCC 23218 / DSM 43111 / IMRU 509 / JCM 7437 / NCTC 10488) (Actinomadura dassonvillei)	339	0.28	284	3e-23	Ndas_1565
B1VZ35	B1VZ35_STRGG	unreviewed	Putative reductase	Streptomyces griseus subsp. griseus (strain JCM 4626 / NBRC 13350)	327	0.3	284	3e-23	SGR_1961
F2AJP9	F2AJP9_RHIET	unreviewed	Putative thioredoxin reductase protein	Rhizobium etli CNPAF512	297	0.29	284	3e-23	RHECNPAF_96009
A8U796	A8U796_9LACT	unreviewed	Thioredoxin reductase	Carnobacterium sp. AT7	300	0.28	284	3e-23	CAT7_10380
B0RF68	B0RF68_CLAMS	unreviewed	Putative oxidoreductase	Clavibacter michiganensis subsp. sepedonicus (strain ATCC 33113 / JCM 9667)	333	0.29	283	4e-23	CMS0884
A6SZA0	A6SZA0_JANMA	unreviewed	Uncharacterized conserved protein	Janthinobacterium sp. (strain Marseille) (Minibacterium massiliensis)	304	0.31	283	4e-23	mma_1907
E9FDE4	E9FDE4_METAR	unreviewed	Putative uncharacterized protein	Metarhizium robertsii (strain ARSEF 23) (Metarhizium anisopliae)	375	0.27	283	4e-23	MAA_10293
E9ES31	E9ES31_METAR	unreviewed	Thioredoxin reductase, putative	Metarhizium robertsii (strain ARSEF 23) (Metarhizium anisopliae)	391	0.28	283	4e-23	MAA_02777
E9DXJ6	E9DXJ6_METAQ	unreviewed	Thioredoxin reductase, putative	Metarhizium acridum (strain CQMa 102)	375	0.28	283	4e-23	MAC_02344
Q8P504	Q8P504_XANCP	unreviewed	Putative uncharacterized protein	Xanthomonas campestris pv. campestris	299	0.3	282	5e-23	XCC3544
Q8NSI0	Q8NSI0_CORGL	unreviewed	FAD-dependent pyridine nucleotide-disulphide oxidoreductase (Putative oxidoreductase) (Thioredoxin reductase) (EC 1.8.1.9)	Corynebacterium glutamicum (Brevibacterium flavum)	308	0.28	282	5e-23	Cgl0693 cg0795
Q4UZ27	Q4UZ27_XANC8	unreviewed	Putative uncharacterized protein	Xanthomonas campestris pv. campestris (strain 8004)	299	0.3	282	5e-23	XC_0616
B3Q1Y8	B3Q1Y8_RHIE6	unreviewed	Probable thioredoxin reductase protein	Rhizobium etli (strain CIAT 652)	297	0.29	282	5e-23	RHECIAT_PA0000350
A9G512	A9G512_SORC5	unreviewed	Pyridine nucleotide-disulphide oxidoreductase,class II	Sorangium cellulosum (strain So ce56) (Polyangium cellulosum (strain So ce56))	307	0.27	282	5e-23	sce8790
A3KZ61	A3KZ61_PSEAE	unreviewed	Putative uncharacterized protein	Pseudomonas aeruginosa C3719	310	0.3	282	5e-23	PACG_03082
Q1M6X5	Q1M6X5_RHIL3	unreviewed	Putative uncharacterized protein	Rhizobium leguminosarum bv. viciae (strain 3841)	301	0.3	281	7e-23	pRL110062
Q0BYM5	Q0BYM5_HYPNA	unreviewed	Pyridine nucleotide-disulfide oxidoreductase	Hyphomonas neptunium (strain ATCC 15444)	295	0.3	281	7e-23	HNE_2739
E3E618	E3E618_PAEPS	unreviewed	Thioredoxin reductase, putative	Paenibacillus polymyxa (strain SC2) (Bacillus polymyxa)	302	0.29	281	7e-23	PPSC2_c4287
D3F4K9	D3F4K9_CONWI	unreviewed	FAD-dependent pyridine nucleotide-disulphide oxidoreductase	Conexibacter woesei (strain DSM 14684 / JCM 11494 / NBRC 100937 / ID131577)	309	0.3	281	7e-23	Cwoe_4049
C7QIP1	C7QIP1_CATAD	unreviewed	FAD-dependent pyridine nucleotide-disulphide oxidoreductase	Catenulispora acidiphila (strain DSM 44928 / NRRL B-24433 / NBRC 102108 / JCM 14897)	338	0.29	281	7e-23	Caci_8118
C6B7R0	C6B7R0_RHILS	unreviewed	FAD-dependent pyridine nucleotide-disulphide oxidoreductase	Rhizobium leguminosarum bv. trifolii (strain WSM1325)	301	0.3	281	7e-23	Rleg_7109
F3NTR2	F3NTR2_9ACTO	unreviewed	Thioredoxin reductase	Streptomyces griseoaurantiacus M045	346	0.3	281	7e-23	SGM_6362
B1F8K6	B1F8K6_9BURK	unreviewed	FAD-dependent pyridine nucleotide-disulphide oxidoreductase	Burkholderia ambifaria IOP40-10	297	0.3	281	7e-23	BamIOP4010DRAFT_0365
E1VWJ0	E1VWJ0_ARTAR	unreviewed	Putative oxidoreductase	Arthrobacter arilaitensis (strain DSM 16368 / CIP 108037 / JCM 13566 / Re117)	305	0.27	280	9e-23	AARI_17790
C1D1R3	C1D1R3_DEIDV	unreviewed	Putative Pyridine nucleotide-disulfide oxidoreductase, class II	Deinococcus deserti (strain VCD115 / DSM 17065 / LMG 22923)	321	0.29	280	9e-23	Deide_09090
B6A4F6	B6A4F6_RHILW	unreviewed	FAD-dependent pyridine nucleotide-disulphide oxidoreductase	Rhizobium leguminosarum bv. trifolii (strain WSM2304)	297	0.29	280	9e-23	Rleg2_6531
A5CMQ1	A5CMQ1_CLAM3	unreviewed	Putative thioredoxin reductase	Clavibacter michiganensis subsp. michiganensis (strain NCPPB 382)	336	0.28	280	9e-23	CMM_0315
E8RVE7	E8RVE7_9CAUL	unreviewed	FAD-dependent pyridine nucleotide-disulfide oxidoreductase	Asticcacaulis excentricus CB 48	297	0.29	280	9e-23	Astex_3665
B4W698	B4W698_9CAUL	unreviewed	Pyridine nucleotide-disulphide oxidoreductase, putative	Brevundimonas sp. BAL3	303	0.3	280	9e-23	BBAL3_1745
E8W8M7	E8W8M7_STRFA	unreviewed	FAD-dependent pyridine nucleotide-disulfide oxidoreductase	Streptomyces flavogriseus (strain ATCC 33331 / DSM 40990 / IAF-45CD)	346	0.29	279	1e-22	Sfla_1770
E6TFH0	E6TFH0_MYCSR	unreviewed	Thioredoxin reductase	Mycobacterium sp. (strain Spyr1)	305	0.27	279	1e-22	Mspyr1_22370
D2AYA2	D2AYA2_STRRD	unreviewed	FAD-dependent pyridine nucleotide-disulphide oxidoreductase	Streptosporangium roseum (strain ATCC 12428 / DSM 43021 / JCM 3005 / NI 9100)	319	0.29	279	1e-22	Sros_4210
A6UFF3	A6UFF3_SINMW	unreviewed	FAD-dependent pyridine nucleotide-disulphide oxidoreductase	Sinorhizobium medicae (strain WSM419) (Ensifer medicae)	301	0.31	279	1e-22	Smed_3568
A4TBP1	A4TBP1_MYCGI	unreviewed	FAD-dependent pyridine nucleotide-disulfide oxidoreductase	Mycobacterium gilvum (strain PYR-GCK) (Mycobacterium flavescens (strain ATCC 700033 / PYR-GCK))	305	0.27	279	1e-22	Mflv_2894
F4CXN8	F4CXN8_9PSEU	unreviewed	FAD-dependent pyridine nucleotide-disulfide oxidoreductase	Pseudonocardia dioxanivorans CB1190	325	0.3	279	1e-22	Psed_5488
Q1DF59	Q1DF59_MYXXD	unreviewed	Pyridine nucleotide-disulphide oxidoreductase domain protein	Myxococcus xanthus (strain DK 1622)	349	0.27	278	1e-22	MXAN_0444
A6WB76	A6WB76_KINRD	unreviewed	FAD-dependent pyridine nucleotide-disulphide oxidoreductase	Kineococcus radiotolerans (strain ATCC BAA-149 / DSM 14245 / SRS30216)	381	0.29	278	1e-22	Krad_2591
C5T4Q3	C5T4Q3_ACIDE	unreviewed	FAD-dependent pyridine nucleotide-disulphide oxidoreductase	Acidovorax delafieldii 2AN	307	0.31	278	1e-22	AcdelDRAFT_1883
B5WQK7	B5WQK7_9BURK	unreviewed	FAD-dependent pyridine nucleotide-disulphide oxidoreductase	Burkholderia sp. H160	371	0.3	278	1e-22	BH160DRAFT_5360
Q392F7	Q392F7_BURS3	unreviewed	FAD dependent oxidoreductase	Burkholderia sp. (strain 383) (Burkholderia cepacia (strain ATCC 17760 / NCIB 9086 / R18194))	304	0.28	277	2e-22	Bcep18194_B2548
C5CW64	C5CW64_VARPS	unreviewed	FAD-dependent pyridine nucleotide-disulphide oxidoreductase	Variovorax paradoxus (strain S110)	302	0.29	277	2e-22	Vapar_0099
A0JWC8	A0JWC8_ARTS2	unreviewed	FAD-dependent pyridine nucleotide-disulfide oxidoreductase	Arthrobacter sp. (strain FB24)	340	0.27	277	2e-22	Arth_1966
Q1YGS4	Q1YGS4_MOBAS	unreviewed	Putative FAD-dependent pyridine nucleotide-disulphide oxidoreductase	Manganese-oxidizing bacterium (strain SI85-9A1)	298	0.28	277	2e-22	SI859A1_02751
F6AWZ4	F6AWZ4_9BURK	unreviewed	FAD-dependent pyridine nucleotide-disulfide oxidoreductase	Delftia sp. Cs1-4	299	0.32	277	2e-22	DelCs14_2278
D2KTY9	D2KTY9_9ACTO	unreviewed	Putative oxidoreductase	Streptomyces sp. SNA15896	312	0.29	276	3e-22	swb20
C5JSS8	C5JSS8_AJEDS	unreviewed	Thioredoxin reductase	Ajellomyces dermatitidis (strain SLH14081) (Blastomyces dermatitidis)	396	0.28	276	3e-22	BDBG_05776
B1K637	B1K637_BURCC	unreviewed	FAD-dependent pyridine nucleotide-disulphide oxidoreductase	Burkholderia cenocepacia (strain MC0-3)	304	0.28	275	3e-22	Bcenmc03_3949
A4F6F9	A4F6F9_SACEN	unreviewed	Probable thioredoxin-disulfide reductase (EC 1.8.1.9)	Saccharopolyspora erythraea (strain NRRL 23338)	309	0.31	275	3e-22	SACE_0284
Q8FT07	Q8FT07_COREF	unreviewed	Putative uncharacterized protein	Corynebacterium efficiens	381	0.29	274	4e-22	CE2885
D5UL21	D5UL21_CELFN	unreviewed	FAD-dependent pyridine nucleotide-disulfide oxidoreductase	Cellulomonas flavigena (strain ATCC 482 / DSM 20109 / NCIB 8073 / NRS 134)	319	0.29	274	4e-22	Cfla_3020
F5LJK7	F5LJK7_9BACL	unreviewed	Pyridine nucleotide-disulfide oxidoreductase	Paenibacillus sp. HGF7	303	0.26	274	4e-22	HMPREF9413_1761
D9XX65	D9XX65_9ACTO	unreviewed	Pyridine nucleotide-disulfide oxidoreductase domain-containing protein	Streptomyces griseoflavus Tu4000	320	0.29	274	4e-22	SSRG_05462
C8NS20	C8NS20_COREF	unreviewed	Putative uncharacterized protein	Corynebacterium efficiens YS-314	330	0.29	274	4e-22	HMPREF0290_2795
C6IWD1	C6IWD1_9BACL	unreviewed	FAD-dependent pyridine nucleotide-disulphide oxidoreductase	Paenibacillus sp. oral taxon 786 str. D14	316	0.28	274	4e-22	POTG_00458
Q0CZ86	Q0CZ86_ASPTN	unreviewed	Predicted protein	Aspergillus terreus (strain NIH 2624 / FGSC A1156)	331	0.28	274	4e-22	ATEG_00998
A4QC38	A4QC38_CORGB	unreviewed	Putative uncharacterized protein	Corynebacterium glutamicum (strain R)	308	0.28	273	6e-22	cgR_0813
A1R3F7	A1R3F7_ARTAT	unreviewed	Pyridine nucleotide-disulphide oxidoreductase domain protein	Arthrobacter aurescens (strain TC1)	335	0.27	273	6e-22	AAur_0979
F8GX55	F8GX55_CUPNE	unreviewed	FAD-dependent pyridine nucleotide-disulfide oxidoreductase	Cupriavidus necator N-1	374	0.3	273	6e-22	CNE_BB1p05050
A6E4G3	A6E4G3_9RHOB	unreviewed	FAD-dependent pyridine nucleotide-disulphide oxidoreductase	Roseovarius sp. TM1035	297	0.29	273	6e-22	RTM1035_11650
Q6CJY3	Q6CJY3_KLULA	unreviewed	KLLA0F15037p	Kluyveromyces lactis (strain ATCC 8585 / CBS 2359 / DSM 70799 / NBRC 1267 / NRRL Y-1140 / WM37) (Yeast) (Candida sphaerica)	297	0.28	273	6e-22	KLLA0F15037g
Q1B1D7	Q1B1D7_MYCSS	unreviewed	FAD-dependent pyridine nucleotide-disulfide oxidoreductase	Mycobacterium sp. (strain MCS)	311	0.28	272	7e-22	Mmcs_5193
F2RKA6	F2RKA6_STRVP	unreviewed	Thioredoxin reductase (EC 1.8.1.9)	Streptomyces venezuelae (strain ATCC 10712 / CBS 650.69 / DSM 40230 / JCM 4526 / NBRC 13096 / PD 04745)	324	0.3	272	7e-22	SVEN_6976
D7B1B2	D7B1B2_NOCDD	unreviewed	Fumarate reductase/succinate dehydrogenase flavoprotein domain protein	Nocardiopsis dassonvillei (strain ATCC 23218 / DSM 43111 / IMRU 509 / JCM 7437 / NCTC 10488) (Actinomadura dassonvillei)	335	0.28	272	7e-22	Ndas_1061
A3Q860	A3Q860_MYCSJ	unreviewed	FAD-dependent pyridine nucleotide-disulfide oxidoreductase	Mycobacterium sp. (strain JLS)	355	0.28	272	7e-22	Mjls_5574
A1UNR3	A1UNR3_MYCSK	unreviewed	FAD-dependent pyridine nucleotide-disulfide oxidoreductase	Mycobacterium sp. (strain KMS)	355	0.28	272	7e-22	Mkms_5282
A0KY95	A0KY95_SHESA	unreviewed	FAD-dependent pyridine nucleotide-disulphide oxidoreductase	Shewanella sp. (strain ANA-3)	299	0.28	272	7e-22	Shewana3_2537
F8C8R7	F8C8R7_MYXFU	unreviewed	Pyridine nucleotide-disulfide oxidoreductase domain-containing protein	Myxococcus fulvus	349	0.28	272	7e-22	LILAB_06475
F5XTB5	F5XTB5_9ACTO	unreviewed	Putative uncharacterized protein	Microlunatus phosphovorus NM-1	529	0.28	272	7e-22	MLP_19730
D9VCR9	D9VCR9_9ACTO	unreviewed	Thioredoxin-disulfide reductase	Streptomyces sp. AA4	531	0.28	272	7e-22	SSMG_01275
C6CPI0	C6CPI0_DICZE	unreviewed	FAD-dependent pyridine nucleotide-disulphide oxidoreductase	Dickeya zeae (strain Ech1591)	297	0.28	271	1e-21	Dd1591_1168
B1ZGV1	B1ZGV1_METPB	unreviewed	FAD-dependent pyridine nucleotide-disulphide oxidoreductase	Methylobacterium populi (strain ATCC BAA-705 / NCIMB 13946 / BJ001)	302	0.3	271	1e-21	Mpop_4531
C4I2M3	C4I2M3_BURPS	unreviewed	Pyridine nucleotide-disulphide oxidoreductase	Burkholderia pseudomallei MSHR346	303	0.29	271	1e-21	GBP346_B0594
B7RSC5	B7RSC5_9RHOB	unreviewed	FAD-dependent pyridine nucleotide-disulphide oxidoreductase	Roseobacter sp. GAI101	297	0.29	271	1e-21	RGAI101_31
C7CJF5	C7CJF5_METED	unreviewed	Putative FAD-dependent pyridine nucleotide-disulphide oxidoreductase	Methylobacterium extorquens (strain DSM 5838 / DM4) (Methylobacterium dichloromethanicum (strain DM4))	302	0.29	270	1e-21	METDI5043
A9KDR3	A9KDR3_COXBN	unreviewed	Thioredoxin reductase family protein	Coxiella burnetii (strain Dugway 5J108-111)	306	0.27	270	1e-21	CBUD_0737
E2XR07	E2XR07_PSEFL	unreviewed	Putative oxidoreductase	Pseudomonas fluorescens WH6	296	0.31	270	1e-21	PFWH6_2442
B2H7B9	B2H7B9_BURPS	unreviewed	Pyridine nucleotide-disulphide oxidoreductase	Burkholderia pseudomallei 1655	303	0.29	270	1e-21	BURPS1655_I0553
A4LH18	A4LH18_BURPS	unreviewed	Pyridine nucleotide-disulphide oxidoreductase	Burkholderia pseudomallei 305	303	0.29	270	1e-21	BURPS305_5152
Q6BH36	Q6BH36_DEBHA	unreviewed	DEHA2G21670p	Debaryomyces hansenii (strain ATCC 36239 / CBS 767 / JCM 1990 / NBRC 0083 / IGC 2968) (Yeast) (Torulaspora hansenii)	311	0.24	270	1e-21	DEHA2G21670g
Q63LU3	Q63LU3_BURPS	unreviewed	Putative uncharacterized protein	Burkholderia pseudomallei (Pseudomonas pseudomallei)	303	0.29	269	2e-21	BPSS0919
Q3JFI6	Q3JFI6_BURP1	unreviewed	Pyridine nucleotide-disulphide oxidoreductase, putative	Burkholderia pseudomallei (strain 1710b)	303	0.29	269	2e-21	BURPS1710b_A2517
C1A6Y4	C1A6Y4_GEMAT	unreviewed	Putative oxidoreductase	Gemmatimonas aurantiaca (strain T-27 / DSM 14586 / JCM 11422 / NBRC 100505)	302	0.29	269	2e-21	GAU_0952
A3P4N7	A3P4N7_BURP0	unreviewed	Pyridine nucleotide-disulphide oxidoreductase	Burkholderia pseudomallei (strain 1106a)	303	0.29	269	2e-21	BURPS1106A_A1262
A0AY34	A0AY34_BURCH	unreviewed	FAD-dependent pyridine nucleotide-disulphide oxidoreductase	Burkholderia cenocepacia (strain HI2424)	304	0.28	269	2e-21	Bcen2424_3571
F7T6L1	F7T6L1_ALCXX	unreviewed	Pyridine nucleotide-disulfide oxidoreductase	Achromobacter xylosoxidans AXX-A	297	0.28	269	2e-21	AXXA_23005
F3WYR6	F3WYR6_9SPHN	unreviewed	Pyridine nucleotide-disulfide oxidoreductase family protein	Sphingomonas sp. S17	300	0.3	269	2e-21	SUS17_2329
E0KZE0	E0KZE0_STRVO	unreviewed	FAD-dependent pyridine nucleotide-disulfide oxidoreductase	Streptomyces violaceusniger Tu 4113	350	0.3	269	2e-21	StrviDRAFT_8018
D9X6N6	D9X6N6_STRVR	unreviewed	FAD-dependent pyridine nucleotide-disulfide oxidoreductase	Streptomyces viridochromogenes DSM 40736	338	0.26	269	2e-21	SSQG_02443
C6U2H4	C6U2H4_BURPS	unreviewed	Pyridine nucleotide-disulphide oxidoreductase	Burkholderia pseudomallei 1710a	303	0.29	269	2e-21	BURPS1710A_A0410
C5ZUB2	C5ZUB2_BURPS	unreviewed	Pyridine nucleotide-disulphide oxidoreductase	Burkholderia pseudomallei 1106b	303	0.29	269	2e-21	BURPS1106B_0726
C0Y9D3	C0Y9D3_BURPS	unreviewed	Pyridine nucleotide-disulphide oxidoreductase	Burkholderia pseudomallei Pakistan 9	303	0.29	269	2e-21	BUH_5582
B7CFE1	B7CFE1_BURPS	unreviewed	Pyridine nucleotide-disulphide oxidoreductase	Burkholderia pseudomallei 576	303	0.29	269	2e-21	BUC_5492
A8KRR2	A8KRR2_BURPS	unreviewed	Pyridine nucleotide-disulphide oxidoreductase	Burkholderia pseudomallei Pasteur 52237	303	0.29	269	2e-21	BURPSPAST_J0624
A4ZPY8	A4ZPY8_CHRVO	unreviewed	DepH	Chromobacterium violaceum	319	0.28	269	2e-21	depH
B7KN78	B7KN78_METC4	unreviewed	FAD-dependent pyridine nucleotide-disulphide oxidoreductase	Methylobacterium chloromethanicum (strain CM4 / NCIMB 13688)	302	0.3	268	2e-21	Mchl_4419
A9CIU7	A9CIU7_AGRT5	unreviewed	Pyridine nucleotide-disulphide oxidoreductase	Agrobacterium tumefaciens (strain C58 / ATCC 33970)	338	0.28	268	2e-21	Atu1623
F5JHD8	F5JHD8_9RHIZ	unreviewed	Pyridine nucleotide-disulfide oxidoreductase	Agrobacterium sp. ATCC 31749	336	0.28	268	2e-21	AGRO_4591
D6AQU8	D6AQU8_STRFL	unreviewed	Putative uncharacterized protein	Streptomyces roseosporus NRRL 15998	324	0.28	268	2e-21	SSGG_05220
D5NVP3	D5NVP3_CORAM	unreviewed	Pyridine nucleotide-disulfide oxidoreductase domain protein	Corynebacterium ammoniagenes DSM 20306	583	0.3	268	2e-21	HMPREF0281_00649
A8EL81	A8EL81_BURPS	unreviewed	Pyridine nucleotide-disulphide oxidoreductase	Burkholderia pseudomallei 406e	303	0.29	268	2e-21	BURPS406E_G0410
F0MAC5	F0MAC5_ARTPP	unreviewed	Thioredoxin reductase	Arthrobacter phenanthrenivorans (strain DSM 18606 / JCM 16027 / LMG 23796 / Sphe3)	325	0.31	267	3e-21	Asphe3_05260
D2BFB0	D2BFB0_STRRD	unreviewed	Pyridine nucleotide-disulphide oxidoreductase domain protein	Streptosporangium roseum (strain ATCC 12428 / DSM 43021 / JCM 3005 / NI 9100)	295	0.29	267	3e-21	Sros_5512
C8X678	C8X678_NAKMY	unreviewed	FAD-dependent pyridine nucleotide-disulphide oxidoreductase	Nakamurella multipartita (strain ATCC 700099 / DSM 44233 / JCM 9543 / Y-104) (Microsphaera multipartita)	311	0.3	267	3e-21	Namu_0429
A9W8S0	A9W8S0_METEP	unreviewed	FAD-dependent pyridine nucleotide-disulphide oxidoreductase	Methylobacterium extorquens (strain PA1)	302	0.3	267	3e-21	Mext_4049
A4FN57	A4FN57_SACEN	unreviewed	Pyridine nucleotide-disulphide oxidoreductase,class II (EC 1.8.1.9)	Saccharopolyspora erythraea (strain NRRL 23338)	298	0.29	267	3e-21	SACE_6311
A3NJ11	A3NJ11_BURP6	unreviewed	Thioredoxin-disulfide reductase	Burkholderia pseudomallei (strain 668)	303	0.29	267	3e-21	BURPS668_A1336
A2WHL0	A2WHL0_9BURK	unreviewed	Thioredoxin reductase	Burkholderia dolosa AUO158	304	0.29	267	3e-21	BDAG_04290
E4V3B4	E4V3B4_ARTGP	unreviewed	Putative uncharacterized protein	Arthroderma gypseum (strain ATCC MYA-4604 / CBS 118893) (Microsporum gypseum)	411	0.28	267	3e-21	MGYG_07496
E3QK98	E3QK98_COLGM	unreviewed	Putative uncharacterized protein	Colletotrichum graminicola (strain M1.001 / M2 / FGSC 10212) (Maize anthracnose fungus) (Glomerella graminicola)	398	0.27	267	3e-21	GLRG_06430
Q4JYB1	Q4JYB1_CORJK	unreviewed	Putative uncharacterized protein	Corynebacterium jeikeium (strain K411)	322	0.33	266	4e-21	jk0047
Q28Q40	Q28Q40_JANSC	unreviewed	FAD-dependent pyridine nucleotide-disulfide oxidoreductase	Jannaschia sp. (strain CCS1)	305	0.28	266	4e-21	Jann_2255
C8RVK3	C8RVK3_CORJE	unreviewed	Putative uncharacterized protein	Corynebacterium jeikeium ATCC 43734	322	0.33	266	4e-21	HMPREF0297_2055
B1F8T6	B1F8T6_9BURK	unreviewed	FAD-dependent pyridine nucleotide-disulphide oxidoreductase	Burkholderia ambifaria IOP40-10	331	0.27	266	4e-21	BamIOP4010DRAFT_0445
D4APQ6	D4APQ6_ARTBC	unreviewed	Putative uncharacterized protein	Arthroderma benhamiae (strain CBS 112371) (Trichophyton mentagrophytes)	404	0.28	265	5e-21	ARB_06224
Q0B4S1	Q0B4S1_BURCM	unreviewed	FAD-dependent pyridine nucleotide-disulfide oxidoreductase	Burkholderia ambifaria (strain ATCC BAA-244 / AMMD) (Burkholderia cepacia (strain AMMD))	304	0.28	264	6e-21	Bamb_5305
F4H162	F4H162_CELFA	unreviewed	Methyltransferase type 12	Cellulomonas fimi (strain ATCC 484 / DSM 20113 / JCM 1341 / NBRC 15513 / NCIMB 8980 / NCTC 7547)	556	0.29	264	6e-21	Celf_3317
B1YZT4	B1YZT4_BURA4	unreviewed	FAD-dependent pyridine nucleotide-disulphide oxidoreductase	Burkholderia ambifaria (strain MC40-6)	304	0.28	264	6e-21	BamMC406_3486
B1MDD3	B1MDD3_MYCA9	unreviewed	Putative FAD-dependent pyridine nucleotide-disulphide oxidoreductase	Mycobacterium abscessus (strain ATCC 19977 / DSM 44196)	312	0.3	264	6e-21	MAB_3177
F8JKB3	F8JKB3_STRCT	unreviewed	Putative reductase	Streptomyces cattleya NRRL 8057	343	0.28	264	6e-21	SCAT_p1393
E2S5Z5	E2S5Z5_9CORY	unreviewed	Thioredoxin-disulfide reductase (EC 1.8.1.9)	Corynebacterium pseudogenitalium ATCC 33035	302	0.26	264	6e-21	trxB HMPREF0305_11947
E2S1I8	E2S1I8_9CORY	unreviewed	Thioredoxin-disulfide reductase (EC 1.8.1.9)	Corynebacterium pseudogenitalium ATCC 33035	298	0.27	264	6e-21	trxB2 HMPREF0305_10390
C6R826	C6R826_9CORY	unreviewed	FAD-dependent pyridine nucleotide-disulphide oxidoreductase	Corynebacterium tuberculostearicum SK141	302	0.27	264	6e-21	CORTU0001_1077
B7X8E1	B7X8E1_STRTI	unreviewed	Putative oxidoreductase	Streptomyces triostinicus	312	0.29	264	6e-21	trsN
A2W0R2	A2W0R2_9BURK	unreviewed	FAD-dependent pyridine nucleotide-disulphide oxidoreductase	Burkholderia cenocepacia PC184	304	0.27	264	6e-21	BCPG_03925
F2STQ1	F2STQ1_TRIRC	unreviewed	Thioredoxin reductase	Trichophyton rubrum (strain ATCC MYA-4607 / CBS 118892) (Athlete's foot fungus)	404	0.27	264	6e-21	TERG_05849
F0Q827	F0Q827_ACIAP	unreviewed	FAD-dependent pyridine nucleotide-disulfide oxidoreductase	Acidovorax avenae (strain ATCC 19860 / DSM 7227 / JCM 20985 / NCPPB 1011)	300	0.29	263	8e-21	Acav_1911
B4EL19	B4EL19_BURCJ	unreviewed	Putative reductase	Burkholderia cepacia (strain J2315 / LMG 16656) (Burkholderia cenocepacia (strain J2315))	304	0.27	263	8e-21	BceJ2315_40590 BCAM0598
F2LM46	F2LM46_BURGA	unreviewed	FAD-dependent pyridine nucleotide-disulfide oxidoreductase	Burkholderia gladioli BSR3	307	0.28	263	8e-21	bgla_2g15260
E2PZ87	E2PZ87_STRCL	unreviewed	Thioredoxin reductase	Streptomyces clavuligerus ATCC 27064	354	0.31	263	8e-21	SCLAV_5275
E3F263	E3F263_KETVY	unreviewed	FAD-dependent pyridine nucleotide-disulfide oxidoreductase	Ketogulonicigenium vulgare (strain Y25)	293	0.28	262	1e-20	EIO_0657
D5UY07	D5UY07_TSUPD	unreviewed	FAD-dependent pyridine nucleotide-disulfide oxidoreductase	Tsukamurella paurometabola (strain ATCC 8368 / DSM 20162 / JCM 10117 / NBRC 16120 / NCTC 13040) (Corynebacterium paurometabolum)	308	0.28	262	1e-20	Tpau_3666
D2AUC7	D2AUC7_STRRD	unreviewed	FAD dependent oxidoreductase	Streptosporangium roseum (strain ATCC 12428 / DSM 43021 / JCM 3005 / NI 9100)	331	0.3	262	1e-20	Sros_7926
C6WEA0	C6WEA0_ACTMD	unreviewed	FAD-dependent pyridine nucleotide-disulphide oxidoreductase	Actinosynnema mirum (strain ATCC 29888 / DSM 43827 / NBRC 14064 / IMRU 3971)	342	0.29	262	1e-20	Amir_1895
B8HBE7	B8HBE7_ARTCA	unreviewed	FAD-dependent pyridine nucleotide-disulphide oxidoreductase	Arthrobacter chlorophenolicus (strain A6 / ATCC 700700 / DSM 12829 / JCM 12360)	324	0.29	262	1e-20	Achl_0634
B1ZVG4	B1ZVG4_OPITP	unreviewed	FAD-dependent pyridine nucleotide-disulphide oxidoreductase	Opitutus terrae (strain DSM 11246 / PB90-1)	327	0.29	262	1e-20	Oter_0773
A9C360	A9C360_DELAS	unreviewed	FAD-dependent pyridine nucleotide-disulphide oxidoreductase	Delftia acidovorans (strain DSM 14801 / SPH-1)	299	0.3	262	1e-20	Daci_4542
A8LZ89	A8LZ89_SALAI	unreviewed	FAD-dependent pyridine nucleotide-disulphide oxidoreductase	Salinispora arenicola (strain CNS-205)	339	0.29	262	1e-20	Sare_3651
E6VIS7	E6VIS7_RHOPX	unreviewed	FAD-dependent pyridine nucleotide-disulfide oxidoreductase	Rhodopseudomonas palustris (strain DX-1)	296	0.3	261	1e-20	Rpdx1_3947
B6J8X7	B6J8X7_COXB1	unreviewed	Thioredoxin reductase family protein	Coxiella burnetii (strain CbuK_Q154) (Coxiella burnetii (strain Q154))	305	0.26	261	1e-20	CbuK_1532
C4WKY4	C4WKY4_9RHIZ	unreviewed	FAD-dependent pyridine nucleotide-disulphide oxidoreductase	Ochrobactrum intermedium LMG 3301	297	0.28	261	1e-20	OINT_2000674
A9ZH48	A9ZH48_COXBU	unreviewed	Pyridine nucleotide-disulfide oxidoreductase	Coxiella burnetii RSA 334	305	0.26	261	1e-20	COXBURSA334_0701
A6GDX1	A6GDX1_9DELT	unreviewed	Pyridine nucleotide-disulphide oxidoreductase domain protein	Plesiocystis pacifica SIR-1	349	0.26	261	1e-20	PPSIR1_25116
B1T3F7	B1T3F7_9BURK	unreviewed	FAD-dependent pyridine nucleotide-disulphide oxidoreductase	Burkholderia ambifaria MEX-5	304	0.28	260	2e-20	BamMEX5DRAFT_2323
Q83DK9	Q83DK9_COXBU	unreviewed	Thioredoxin reductase family protein	Coxiella burnetii	306	0.26	259	2e-20	CBU_0716
C5B340	C5B340_METEA	unreviewed	Putative FAD-dependent pyridine nucleotide-disulphide oxidoreductase	Methylobacterium extorquens (strain ATCC 14718 / DSM 1338 / AM1)	302	0.29	259	2e-20	MexAM1_META1p4439
A9NCJ4	A9NCJ4_COXBR	unreviewed	Pyridine nucleotide-disulfide oxidoreductase	Coxiella burnetii (strain RSA 331 / Henzerling II)	306	0.26	259	2e-20	COXBURSA331_A0834
A0QQ90	A0QQ90_MYCS2	unreviewed	FAD dependent oxidoreductase	Mycobacterium smegmatis (strain ATCC 700084 / mc(2)155)	313	0.27	259	2e-20	MSMEG_0670
Q5YR26	Q5YR26_NOCFA	unreviewed	Putative oxidoreductase	Nocardia farcinica	321	0.28	258	3e-20	NFA_45140
E3JC36	E3JC36_FRASU	unreviewed	FAD-dependent pyridine nucleotide-disulfide oxidoreductase	Frankia sp. (strain EuI1c)	560	0.27	258	3e-20	FraEuI1c_5506
E6JBP8	E6JBP8_9ACTO	unreviewed	FAD-dependent pyridine nucleotide-disulfide oxidoreductase	Dietzia cinnamea P4	332	0.3	258	3e-20	ES5_13318
Q99PY4	Q99PY4_STRCO	unreviewed	Putative oxidoreductase	Streptomyces coelicolor	338	0.26	257	4e-20	SCP1.310c SCP1.44
Q8CK36	Q8CK36_STRCO	unreviewed	Putative reductase	Streptomyces coelicolor	321	0.29	257	4e-20	SCO1201
Q2T576	Q2T576_BURTA	unreviewed	Pyridine nucleotide-disulphide oxidoreductase, class II	Burkholderia thailandensis (strain E264 / ATCC 700388 / DSM 13276 / CIP 106301)	303	0.27	257	4e-20	BTH_II1477
D1BJP7	D1BJP7_SANKS	unreviewed	Thioredoxin reductase	Sanguibacter keddieii (strain ATCC 51767 / DSM 10542 / NCFB 3025 / ST-74)	350	0.29	257	4e-20	Sked_03360
C9ZCP4	C9ZCP4_STRSW	unreviewed	Putative reductase	Streptomyces scabies (strain 87.22) (Streptomyces scabiei)	313	0.28	257	4e-20	SCAB_78691
C9ZC88	C9ZC88_STRSW	unreviewed	Putative oxidoreductase	Streptomyces scabies (strain 87.22) (Streptomyces scabiei)	338	0.26	257	4e-20	SCAB_62711
F0BXN9	F0BXN9_9XANT	unreviewed	Thioredoxin reductase	Xanthomonas perforans 91-118	299	0.28	257	4e-20	XPE_4165
C0VKE9	C0VKE9_9GAMM	unreviewed	Oxidoreductase	Acinetobacter sp. ATCC 27244	296	0.28	257	4e-20	HMPREF0023_1618
B6R6I6	B6R6I6_9RHOB	unreviewed	FAD-dependent pyridine nucleotide-disulphide oxidoreductase	Pseudovibrio sp. JE062	295	0.28	257	4e-20	PJE062_2162
A4AL39	A4AL39_9ACTN	unreviewed	Putative uncharacterized protein	Marine actinobacterium PHSC20C1	311	0.27	257	4e-20	A20C1_10915
E4WD84	E4WD84_RHOE1	unreviewed	Putative oxidoreductase	Rhodococcus equi (strain 103S) (Corynebacterium equi)	337	0.28	256	5e-20	REQ_07720
B4SMY4	B4SMY4_STRM5	unreviewed	FAD-dependent pyridine nucleotide-disulphide oxidoreductase	Stenotrophomonas maltophilia (strain R551-3)	301	0.28	256	5e-20	Smal_3894
A6X4Y7	A6X4Y7_OCHA4	unreviewed	FAD-dependent pyridine nucleotide-disulphide oxidoreductase	Ochrobactrum anthropi (strain ATCC 49188 / DSM 6882 / NCTC 12168)	297	0.27	256	5e-20	Oant_3585
D7A8F4	D7A8F4_STAND	unreviewed	FAD dependent oxidoreductase	Starkeya novella (strain ATCC 8093 / DSM 506 / CCM 1077 / IAM 12100 / NBRC 12443 / NCIB 9113)	297	0.29	255	7e-20	Snov_1317
B1HSG3	B1HSG3_LYSSC	unreviewed	Thioredoxin reductase, putative	Lysinibacillus sphaericus (strain C3-41)	306	0.27	255	7e-20	Bsph_1840
F0BEA6	F0BEA6_9XANT	unreviewed	Thioredoxin reductase	Xanthomonas vesicatoria ATCC 35937	299	0.29	255	7e-20	XVE_2533
C6CSA2	C6CSA2_PAESJ	unreviewed	FAD-dependent pyridine nucleotide-disulphide oxidoreductase	Paenibacillus sp. (strain JDR-2)	302	0.27	254	9e-20	Pjdr2_0374
B5HH37	B5HH37_STRPR	unreviewed	FAD-dependent pyridine nucleotide-disulfide oxidoreductase	Streptomyces pristinaespiralis ATCC 25486	328	0.29	254	9e-20	SSDG_04470
B6A401	B6A401_RHILW	unreviewed	FAD-dependent pyridine nucleotide-disulphide oxidoreductase	Rhizobium leguminosarum bv. trifolii (strain WSM2304)	297	0.29	253	1e-19	Rleg2_5964
A8M321	A8M321_SALAI	unreviewed	FAD-dependent pyridine nucleotide-disulphide oxidoreductase	Salinispora arenicola (strain CNS-205)	300	0.29	253	1e-19	Sare_2428
A4XA89	A4XA89_SALTO	unreviewed	FAD-dependent pyridine nucleotide-disulphide oxidoreductase	Salinispora tropica (strain ATCC BAA-916 / DSM 44818 / CNB-440)	339	0.29	253	1e-19	Strop_3403
D1XE11	D1XE11_9ACTO	unreviewed	FAD-dependent pyridine nucleotide-disulphide oxidoreductase	Streptomyces sp. SA3_actE	351	0.28	253	1e-19	SACTEDRAFT_0921
A4AL97	A4AL97_9ACTN	unreviewed	Pyridine nucleotide-disulfide oxidoreductase	Marine actinobacterium PHSC20C1	301	0.28	253	1e-19	A20C1_05622
D4D147	D4D147_TRIVH	unreviewed	Putative uncharacterized protein	Trichophyton verrucosum (strain HKI 0517)	404	0.27	253	1e-19	TRV_00794
Q3BXY5	Q3BXY5_XANC5	unreviewed	Putative thioredoxin reductase	Xanthomonas campestris pv. vesicatoria (strain 85-10)	299	0.28	252	2e-19	XCV0647
F0RQF1	F0RQF1_DEIPM	unreviewed	FAD-dependent pyridine nucleotide-disulfide oxidoreductase	Deinococcus proteolyticus (strain ATCC 35074 / DSM 20540 / JCM 6276 / NBRC 101906 / NCIMB 13154 / VKM Ac-1939 / CCM 2703)	312	0.3	252	2e-19	Deipr_2386
D2BDM8	D2BDM8_STRRD	unreviewed	FAD dependent oxidoreductase	Streptosporangium roseum (strain ATCC 12428 / DSM 43021 / JCM 3005 / NI 9100)	343	0.29	252	2e-19	Sros_5357
A4XCC5	A4XCC5_SALTO	unreviewed	FAD-dependent pyridine nucleotide-disulphide oxidoreductase	Salinispora tropica (strain ATCC BAA-916 / DSM 44818 / CNB-440)	307	0.3	252	2e-19	Strop_4153
A1TSF7	A1TSF7_ACIAC	unreviewed	FAD-dependent pyridine nucleotide-disulfide oxidoreductase	Acidovorax citrulli (strain AAC00-1) (Acidovorax avenae subsp. citrulli)	307	0.27	252	2e-19	Aave_3336
D5RH48	D5RH48_9PROT	unreviewed	Possible thioredoxin-disulfide reductase (EC 1.8.1.9)	Roseomonas cervicalis ATCC 49957	305	0.28	252	2e-19	trxB2 HMPREF0731_0407
C3JDR2	C3JDR2_RHOER	unreviewed	FAD-dependent pyridine nucleotide-disulphide oxidoreductase	Rhodococcus erythropolis SK121	342	0.29	252	2e-19	RHOER0001_2343
F2S536	F2S536_TRIT1	unreviewed	Thioredoxin reductase	Trichophyton tonsurans (strain CBS 112818) (Scalp ringworm fungus)	407	0.26	252	2e-19	TESG_06165
D8IPT6	D8IPT6_HERSS	unreviewed	Thioredoxin reductase protein (EC 1.8.1.9)	Herbaspirillum seropedicae (strain SmR1)	298	0.28	251	2e-19	trxB2 Hsero_3504
E5WH26	E5WH26_9BACI	unreviewed	Reductase	Bacillus sp. 2_A_57_CT2	300	0.29	251	2e-19	HMPREF1013_01731
D6ESF5	D6ESF5_STRLI	unreviewed	Reductase	Streptomyces lividans TK24	326	0.29	251	2e-19	SSPG_06365
E6UQS8	E6UQS8_CLOTL	unreviewed	FAD-dependent pyridine nucleotide-disulfide oxidoreductase	Clostridium thermocellum (strain DSM 1313 / LMG 6656 / LQ8)	297	0.25	250	3e-19	Clo1313_2617
B2FML5	B2FML5_STRMK	unreviewed	Putative FAD-dependent pyridine nucleotide-disulphide oxidoreductase	Stenotrophomonas maltophilia (strain K279a)	301	0.28	250	3e-19	Smlt4534
D1NPU3	D1NPU3_CLOTM	unreviewed	FAD-dependent pyridine nucleotide-disulphide oxidoreductase	Clostridium thermocellum JW20	297	0.25	250	3e-19	Cther_3216
C7HH70	C7HH70_CLOTM	unreviewed	FAD-dependent pyridine nucleotide-disulphide oxidoreductase	Clostridium thermocellum DSM 2360	297	0.25	250	3e-19	ClothDRAFT_2029
A3I5B2	A3I5B2_9BACI	unreviewed	Thioredoxin reductase, putative	Bacillus sp. B14905	295	0.27	250	3e-19	BB14905_02060
F0RM73	F0RM73_DEIPM	unreviewed	FAD-dependent pyridine nucleotide-disulfide oxidoreductase	Deinococcus proteolyticus (strain ATCC 35074 / DSM 20540 / JCM 6276 / NBRC 101906 / NCIMB 13154 / VKM Ac-1939 / CCM 2703)	337	0.27	249	3e-19	Deipr_0837
D3PUQ5	D3PUQ5_STANL	unreviewed	FAD-dependent pyridine nucleotide-disulfide oxidoreductase	Stackebrandtia nassauensis (strain DSM 44728 / NRRL B-16338 / NBRC 102104 / LLR-40K-21)	323	0.29	249	3e-19	Snas_5295
A8LV81	A8LV81_SALAI	unreviewed	FAD-dependent pyridine nucleotide-disulphide oxidoreductase	Salinispora arenicola (strain CNS-205)	322	0.28	249	3e-19	Sare_4819
A3DGT4	A3DGT4_CLOTH	unreviewed	Thioredoxin-disulfide reductase (EC 1.8.1.9)	Clostridium thermocellum (strain ATCC 27405 / DSM 1237)	297	0.25	249	3e-19	Cthe_1945
E0I836	E0I836_9BACL	unreviewed	FAD-dependent pyridine nucleotide-disulfide oxidoreductase	Paenibacillus curdlanolyticus YK9	307	0.27	249	3e-19	PaecuDRAFT_1787
F0M9F3	F0M9F3_ARTPP	unreviewed	Thioredoxin reductase	Arthrobacter phenanthrenivorans (strain DSM 18606 / JCM 16027 / LMG 23796 / Sphe3)	324	0.29	248	5e-19	Asphe3_04150
D2SAZ9	D2SAZ9_GEOOG	unreviewed	FAD-dependent pyridine nucleotide-disulphide oxidoreductase	Geodermatophilus obscurus (strain ATCC 25078 / DSM 43160 / JCM 3152 / G-20)	321	0.29	248	5e-19	Gobs_3433
F8FC90	F8FC90_9BACL	unreviewed	FAD-dependent pyridine nucleotide-disulfide oxidoreductase	Paenibacillus mucilaginosus KNP414	301	0.28	248	5e-19	KNP414_05967
B8L7E6	B8L7E6_9GAMM	unreviewed	FAD dependent oxidoreductase	Stenotrophomonas sp. SKA14	301	0.28	248	5e-19	SSKA14_1763
A5ZQS5	A5ZQS5_9FIRM	unreviewed	Putative uncharacterized protein	Ruminococcus obeum ATCC 29174	308	0.27	248	5e-19	RUMOBE_01352
Q9RXA3	Q9RXA3_DEIRA	unreviewed	Pyridine nucleotide-disulphide oxidoreductase, class II	Deinococcus radiodurans	324	0.28	247	6e-19	DR_0412
C0ZMK2	C0ZMK2_RHOE4	unreviewed	Putative oxidoreductase	Rhodococcus erythropolis (strain PR4 / NBRC 100887)	340	0.28	247	6e-19	RER_45520
E6UZ07	E6UZ07_VARPD	unreviewed	Fumarate reductase/succinate dehydrogenase flavoprotein domain protein	Variovorax paradoxus	302	0.28	247	6e-19	Varpa_0114
B5GVJ9	B5GVJ9_STRCL	unreviewed	Pyridine nucleotide-disulphide oxidoreductase	Streptomyces clavuligerus ATCC 27064	306	0.31	247	6e-19	SSCG_03492
Q2B7T5	Q2B7T5_9BACI	unreviewed	Thioredoxin reductase	Bacillus sp. NRRL B-14911	303	0.24	246	8e-19	B14911_09877
C2SL95	C2SL95_BACCE	unreviewed	Thioredoxin reductase	Bacillus cereus BDRD-ST196	310	0.26	246	8e-19	bcere0014_25770
Q0X0A8	Q0X0A8_STRLS	unreviewed	Putative oxidoreductase	Streptomyces lasaliensis	313	0.28	245	1e-18	ecm17
E9T116	E9T116_COREQ	unreviewed	FAD-dependent pyridine nucleotide-disulfide oxidoreductase	Rhodococcus equi ATCC 33707	337	0.28	245	1e-18	HMPREF0724_12325
A4X441	A4X441_SALTO	unreviewed	Methyltransferase type 11	Salinispora tropica (strain ATCC BAA-916 / DSM 44818 / CNB-440)	544	0.27	244	1e-18	Strop_1171
A1VW06	A1VW06_POLNA	unreviewed	FAD-dependent pyridine nucleotide-disulphide oxidoreductase	Polaromonas naphthalenivorans (strain CJ2)	313	0.27	244	1e-18	Pnap_4563
E6J8B7	E6J8B7_9ACTO	unreviewed	Putative uncharacterized protein	Dietzia cinnamea P4	348	0.29	244	1e-18	ES5_07329
F0KIG7	F0KIG7_ACICP	unreviewed	Probable oxidoreductase	Acinetobacter calcoaceticus (strain PHEA-2)	301	0.28	243	2e-18	trxB BDGL_001717
F5LQ70	F5LQ70_9BACL	unreviewed	Pyridine nucleotide-disulfide oxidoreductase	Paenibacillus sp. HGF7	331	0.28	243	2e-18	HMPREF9413_3897
D9WL59	D9WL59_9ACTO	unreviewed	Pyridine nucleotide-disulfide oxidoreductase domain protein	Streptomyces himastatinicus ATCC 53653	326	0.28	243	2e-18	SSOG_09048
D9UHZ9	D9UHZ9_9ACTO	unreviewed	FAD-dependent pyridine nucleotide-disulfide oxidoreductase	Streptomyces sp. SPB78	338	0.27	243	2e-18	SSLG_03391
F2PYB2	F2PYB2_TRIEC	unreviewed	Thioredoxin reductase	Trichophyton equinum (strain ATCC MYA-4606 / CBS 127.97) (Horse ringworm fungus)	416	0.26	243	2e-18	TEQG_05935
F6EE19	F6EE19_RHIME	unreviewed	FAD-dependent pyridine nucleotide-disulfide oxidoreductase	Sinorhizobium meliloti AK83	297	0.27	242	2e-18	Sinme_6872
C2XV17	C2XV17_BACCE	unreviewed	Thioredoxin reductase	Bacillus cereus AH603	301	0.26	242	2e-18	bcere0026_25390
A3ZT51	A3ZT51_9PLAN	unreviewed	Putative reductase	Blastopirellula marina DSM 3645	307	0.29	241	3e-18	DSM3645_11562
F2PSG1	F2PSG1_TRIEC	unreviewed	Thioredoxin reductase	Trichophyton equinum (strain ATCC MYA-4606 / CBS 127.97) (Horse ringworm fungus)	308	0.29	241	3e-18	TEQG_03914
C6D070	C6D070_PAESJ	unreviewed	FAD-dependent pyridine nucleotide-disulphide oxidoreductase	Paenibacillus sp. (strain JDR-2)	303	0.27	240	4e-18	Pjdr2_2972
F1TE00	F1TE00_9CLOT	unreviewed	FAD-dependent pyridine nucleotide-disulfide oxidoreductase	Clostridium papyrosolvens DSM 2782	291	0.26	240	4e-18	Cpap_2029
C3A6U6	C3A6U6_BACMY	unreviewed	Thioredoxin reductase	Bacillus mycoides DSM 2048	301	0.26	240	4e-18	bmyco0001_24710
D3FQA4	D3FQA4_BACPE	unreviewed	Putative thioredoxin reductase	Bacillus pseudofirmus (strain OF4)	295	0.27	239	5e-18	trxB BpOF4_07590
A9VHR0	A9VHR0_BACWK	unreviewed	FAD-dependent pyridine nucleotide-disulphide oxidoreductase	Bacillus weihenstephanensis (strain KBAB4)	301	0.26	239	5e-18	BcerKBAB4_2570
A8LV82	A8LV82_SALAI	unreviewed	Putative uncharacterized protein	Salinispora arenicola (strain CNS-205)	282	0.29	239	5e-18	Sare_4820
D9XF82	D9XF82_STRVR	unreviewed	Reductase	Streptomyces viridochromogenes DSM 40736	344	0.28	239	5e-18	SSQG_01079
C2PWD3	C2PWD3_BACCE	unreviewed	Thioredoxin reductase	Bacillus cereus AH621	301	0.26	239	5e-18	bcere0007_23710
A3KKD5	A3KKD5_STRAM	unreviewed	Putative reductase	Streptomyces ambofaciens ATCC 23877	344	0.26	239	5e-18	SAML1185
Q4V2G6	Q4V2G6_BURMA	unreviewed	Pyridine nucleotide-disulphide oxidoreductase, class II, truncation	Burkholderia mallei (Pseudomonas mallei)	354	0.28	238	7e-18	BMAA1310
A5CPZ9	A5CPZ9_CLAM3	unreviewed	Putative thioredoxin reductase (EC 1.8.1.9)	Clavibacter michiganensis subsp. michiganensis (strain NCPPB 382)	316	0.27	238	7e-18	trxB2 CMM_1109
A1UVA0	A1UVA0_BURMS	unreviewed	Pyridine nucleotide-disulphide oxidoreductase, class II, truncation	Burkholderia mallei (strain SAVP1)	354	0.28	238	7e-18	BMASAVP1_0292
D6AYI4	D6AYI4_9ACTO	unreviewed	FAD-dependent pyridine nucleotide-disulfide oxidoreductase	Streptomyces albus J1074	320	0.26	238	7e-18	SSHG_03429
C5NBP4	C5NBP4_BURMA	unreviewed	Pyridine nucleotide-disulphide oxidoreductase, class II	Burkholderia mallei PRL-20	354	0.28	238	7e-18	BMAPRL20_1385
C4APT1	C4APT1_BURMA	unreviewed	Pyridine nucleotide-disulphide oxidoreductase, class II	Burkholderia mallei GB8 horse 4	354	0.28	238	7e-18	BMAGB8_A1480
A6CHU3	A6CHU3_9BACI	unreviewed	Reductase	Bacillus sp. SG-1	305	0.26	238	7e-18	BSG1_02635
Q81PN4	Q81PN4_BACAN	unreviewed	Putative thioredoxin reductase	Bacillus anthracis	301	0.26	237	9e-18	BA_2768 GBAA_2768
Q6HXU8	Q6HXU8_BACAN	unreviewed	Thioredoxin reductase, putative	Bacillus anthracis	303	0.26	237	9e-18	BAS2581
C3PD02	C3PD02_BACAA	unreviewed	Putative thioredoxin reductase	Bacillus anthracis (strain A0248)	301	0.26	237	9e-18	BAA_2831
C3LGV5	C3LGV5_BACAC	unreviewed	Putative thioredoxin reductase	Bacillus anthracis (strain CDC 684 / NRRL 3495)	301	0.26	237	9e-18	BAMEG_1828
F8CYW4	F8CYW4_BACTR	unreviewed	FAD-dependent pyridine nucleotide-disulfide oxidoreductase	Geobacillus thermoglucosidasius C56-YS93	303	0.29	237	9e-18	Geoth_1749
F3Z5X8	F3Z5X8_9ACTO	unreviewed	Putative FAD-dependent pyridine nucleotide-disulfide oxidoreductase	Streptomyces sp. Tu6071	338	0.25	237	9e-18	STTU_3113
B3J168	B3J168_BACAN	unreviewed	Putative thioredoxin reductase	Bacillus anthracis Tsiankovskii-I	301	0.26	237	9e-18	BATI_2676
B1UJ66	B1UJ66_BACAN	unreviewed	Putative thioredoxin reductase	Bacillus anthracis str. A0174	301	0.26	237	9e-18	BAO_2777
B1GDV7	B1GDV7_BACAN	unreviewed	Putative thioredoxin reductase	Bacillus anthracis str. A0465	301	0.26	237	9e-18	BAM_2831
B1ESL6	B1ESL6_BACAN	unreviewed	Putative thioredoxin reductase	Bacillus anthracis str. A0389	301	0.26	237	9e-18	BAK_2870
B0QC13	B0QC13_BACAN	unreviewed	Putative thioredoxin reductase	Bacillus anthracis str. A0442	301	0.26	237	9e-18	BAH_2839
B0PYM8	B0PYM8_BACAN	unreviewed	Putative thioredoxin reductase	Bacillus anthracis str. A0193	301	0.26	237	9e-18	BAQ_2821
B0AK05	B0AK05_BACAN	unreviewed	Putative thioredoxin reductase	Bacillus anthracis str. A0488	301	0.26	237	9e-18	BAC_2799
A1ZU47	A1ZU47_9BACT	unreviewed	Thioredoxin reductase	Microscilla marina ATCC 23134	308	0.22	237	9e-18	M23134_06366
Q826P5	Q826P5_STRAW	unreviewed	Putative reductase	Streptomyces avermitilis	329	0.28	236	1e-17	SAV7137 SAV_7137
B0RIP9	B0RIP9_CLAMS	unreviewed	Putative pyridine nucleotide-disulfide oxidoreductase	Clavibacter michiganensis subsp. sepedonicus (strain ATCC 33113 / JCM 9667)	306	0.27	236	1e-17	CMS1429
B3ZK81	B3ZK81_BACCE	unreviewed	Putative thioredoxin reductase	Bacillus cereus 03BB108	301	0.26	236	1e-17	BC03BB108_2693
Q9KCS6	Q9KCS6_BACHD	unreviewed	Reductase	Bacillus halodurans	298	0.26	235	1e-17	BH1493
F2F8N0	F2F8N0_SOLSS	unreviewed	Thioredoxin reductase	Solibacillus silvestris (strain StLB046) (Bacillus silvestris)	301	0.25	235	1e-17	SSIL_0548
C1EX01	C1EX01_BACC3	unreviewed	Putative thioredoxin reductase	Bacillus cereus (strain 03BB102)	301	0.26	235	1e-17	BCA_2851
A0REY1	A0REY1_BACAH	unreviewed	Thioredoxin reductase (EC 1.8.1.9)	Bacillus thuringiensis (strain Al Hakam)	303	0.26	235	1e-17	trxB BALH_2487
C2NIM2	C2NIM2_BACCE	unreviewed	Thioredoxin reductase	Bacillus cereus	301	0.26	235	1e-17	bcere0004_25450
A9UZH5	A9UZH5_MONBE	unreviewed	Predicted protein	Monosiga brevicollis (Choanoflagellate)	330	0.27	235	1e-17	8249
E3EJ50	E3EJ50_PAEPS	unreviewed	Pyridine nucleotide-disulfide oxidoreductase family protein	Paenibacillus polymyxa (strain SC2) (Bacillus polymyxa)	307	0.28	234	2e-17	PPSC2_c2259
D4LWD7	D4LWD7_9FIRM	unreviewed	Thioredoxin reductase (EC 1.8.1.9)	Ruminococcus obeum A2-162	303	0.28	234	2e-17	CK5_03190
E3IBT5	E3IBT5_GEOS0	unreviewed	FAD-dependent pyridine nucleotide-disulfide oxidoreductase	Geobacillus sp. (strain Y4.1MC1)	303	0.29	233	2e-17	GY4MC1_1666
C4RRD7	C4RRD7_9ACTO	unreviewed	FAD-dependent pyridine nucleotide-disulphide oxidoreductase	Micromonospora sp. ATCC 39149	324	0.27	233	2e-17	MCAG_04009
E7M954	E7M954_9BACL	unreviewed	Thioredoxin reductase-like protein	Paenibacillus larvae subsp. larvae B-3650	327	0.29	230	6e-17	PL1_1708
D7WE45	D7WE45_9CORY	unreviewed	Putative uncharacterized protein	Corynebacterium genitalium ATCC 33030	294	0.26	229	7e-17	HMPREF0291_12057
B4VFU7	B4VFU7_9ACTO	unreviewed	FAD-dependent pyridine nucleotide-disulphide oxidoreductase	Streptomyces sp. Mg1	339	0.26	229	7e-17	SSAG_06625
D8HR85	D8HR85_AMYMU	unreviewed	Thioredoxin reductase	Amycolatopsis mediterranei (strain U-32)	313	0.26	226	2e-16	trxB AMED_4212
B0THU8	B0THU8_HELMI	unreviewed	Thioredoxin reductase, putative	Heliobacterium modesticaldum (strain ATCC 51547 / Ice1)	306	0.27	226	2e-16	trxB Helmi_22560 HM1_2350
F8A4F6	F8A4F6_9GAMM	unreviewed	Methyltransferase type 11	Cellvibrio gilvus ATCC 13127	561	0.27	226	2e-16	Celgi_2705
E6PXU8	E6PXU8_9ZZZZ	unreviewed	FAD-dependent pyridine nucleotide-disulphide oxidoreductase	Mine drainage metagenome	305	0.26	225	2e-16	CARN3_0705
A1K2L4	A1K2L4_AZOSB	unreviewed	Putative thioredoxin-disulfide reductase (EC 1.8.1.9)	Azoarcus sp. (strain BH72)	298	0.3	225	2e-16	trxB1 azo0452
Q8ETE0	Q8ETE0_OCEIH	unreviewed	Pyridine nucleotide-disulfide oxidoreductase (Divided with OB0321 and OB0322) (EC 1.-.-.-)	Oceanobacillus iheyensis (strain DSM 14371 / JCM 11309 / KCTC 3954 / HTE831)	148	0.34	224	3e-16	OB0321
C0CP73	C0CP73_9FIRM	unreviewed	Putative uncharacterized protein	Blautia hydrogenotrophica DSM 10507	292	0.27	223	4e-16	RUMHYD_02673
B8I5S8	B8I5S8_CLOCE	unreviewed	FAD-dependent pyridine nucleotide-disulphide oxidoreductase	Clostridium cellulolyticum (strain ATCC 35319 / DSM 5812 / JCM 6584 / H10)	291	0.25	222	5e-16	Ccel_0360
D7CI00	D7CI00_STRBB	unreviewed	FAD-dependent pyridine nucleotide-disulfide oxidoreductase	Streptomyces bingchenggensis (strain BCW-1)	366	0.27	221	6e-16	SBI_06080
D6M2V2	D6M2V2_9ACTO	unreviewed	Pyridine nucleotide-disulfide oxidoreductase domain-containing protein (Fragment)	Streptomyces sp. SPB74	315	0.25	220	8e-16	SSBG_05742
D1BV09	D1BV09_XYLCX	unreviewed	FAD-dependent pyridine nucleotide-disulphide oxidoreductase	Xylanimonas cellulosilytica (strain DSM 15894 / CECT 5975 / LMG 20990 / XIL07)	321	0.32	219	1e-15	Xcel_2230
Q1NE91	Q1NE91_9SPHN	unreviewed	FAD-dependent pyridine nucleotide-disulphide oxidoreductase	Sphingomonas sp. SKA58	307	0.27	219	1e-15	SKA58_04065
D3D0F7	D3D0F7_9ACTO	unreviewed	Methyltransferase type 12	Frankia sp. EUN1f	589	0.26	219	1e-15	FrEUN1fDRAFT_3278
D4LPF9	D4LPF9_9FIRM	unreviewed	Thioredoxin reductase (EC 1.8.1.9)	Ruminococcus sp. SR1/5	300	0.28	218	1e-15	CK1_00740
E9CG95	E9CG95_CAPO3	unreviewed	Predicted protein	Capsaspora owczarzaki (strain ATCC 30864)	319	0.24	215	3e-15	CAOG_07135
F7U249	F7U249_9BACL	unreviewed	Putative uncharacterized protein	Brevibacillus laterosporus LMG 15441	303	0.25	214	4e-15	BRLA_c46490
E5YZC2	E5YZC2_9BACL	unreviewed	FAD-dependent pyridine nucleotide-disulfide oxidoreductase	Paenibacillus vortex V453	321	0.27	212	7e-15	PVOR_21719
F8D8M3	F8D8M3_9EURY	unreviewed	FAD-dependent pyridine nucleotide-disulfide oxidoreductase	Halopiger xanaduensis SH-6	375	0.27	212	7e-15	Halxa_2150
D9T8B7	D9T8B7_MICAI	unreviewed	FAD-dependent pyridine nucleotide-disulphide oxidoreductase	Micromonospora aurantiaca (strain ATCC 27029 / DSM 43813 / JCM 10878 / NBRC 16125 / INA 9442)	318	0.27	211	9e-15	Micau_4688
B6IX87	B6IX87_RHOCS	unreviewed	Thioredoxin reductase (EC 1.8.1.9)	Rhodospirillum centenum (strain ATCC 51521 / SW)	311	0.28	211	9e-15	trxB RC1_3558
F8FA12	F8FA12_9BACL	unreviewed	FAD-dependent pyridine nucleotide-disulfide oxidoreductase	Paenibacillus mucilaginosus KNP414	309	0.28	211	9e-15	KNP414_06691
F4FHK9	F4FHK9_VERMA	unreviewed	FAD-dependent pyridine nucleotide-disulfide oxidoreductase	Verrucosispora maris (strain AB-18-032)	526	0.26	210	1e-14	VAB18032_20405
C7CHR6	C7CHR6_METED	unreviewed	Putative Thioredoxin reductase	Methylobacterium extorquens (strain DSM 5838 / DM4) (Methylobacterium dichloromethanicum (strain DM4))	325	0.28	210	1e-14	METDI1759
D7WSP9	D7WSP9_9BACI	unreviewed	Thioredoxin reductase, putative	Lysinibacillus fusiformis ZC1	301	0.24	210	1e-14	BFZC1_10437
D6K5E9	D6K5E9_9ACTO	unreviewed	Pyridine nucleotide-disulfide oxidoreductase domain-containing protein	Streptomyces sp. e14	332	0.32	209	2e-14	SSTG_00112
Q03YK8	Q03YK8_LEUMM	unreviewed	Thioredoxin reductase (EC 1.8.1.9)	Leuconostoc mesenteroides subsp. mesenteroides (strain ATCC 8293 / NCDO 523)	317	0.26	207	3e-14	LEUM_0600
D4S7N1	D4S7N1_9FIRM	unreviewed	AhpF family protein/thioredoxin reductase (EC 1.8.1.9)	Selenomonas noxia ATCC 43541	286	0.28	207	3e-14	trxB HMPREF7545_1546
C0ZC98	C0ZC98_BREBN	unreviewed	Putative uncharacterized protein	Brevibacillus brevis (strain 47 / JCM 6285 / NBRC 100599)	304	0.27	206	3e-14	BBR47_24300
F6CH37	F6CH37_9FIRM	unreviewed	Thioredoxin reductase (EC 1.8.1.9)	Desulfotomaculum kuznetsovii DSM 6115	304	0.28	206	3e-14	Desku_1445
C2KL20	C2KL20_LEUMC	unreviewed	Thioredoxin reductase (EC 1.8.1.9)	Leuconostoc mesenteroides subsp. cremoris ATCC 19254	317	0.26	206	3e-14	trxB HMPREF0555_1336
E8S229	E8S229_MICSL	unreviewed	FAD-dependent pyridine nucleotide-disulfide oxidoreductase	Micromonospora sp. (strain L5)	318	0.27	205	4e-14	ML5_3608
A8ZM92	A8ZM92_ACAM1	unreviewed	FAD-dependent pyridine nucleotide-disulphide oxidoreductase	Acaryochloris marina (strain MBIC 11017)	325	0.25	205	4e-14	AM1_B0136
E1K8F4	E1K8F4_9FIRM	unreviewed	FAD-dependent pyridine nucleotide-disulfide oxidoreductase	Acetivibrio cellulolyticus CD2	294	0.23	205	4e-14	AceceDRAFT_0265
C6JD21	C6JD21_9FIRM	unreviewed	Thioredoxin-disulfide reductase	Ruminococcus sp. 5_1_39BFAA	299	0.27	205	4e-14	RSAG_01838
B4R9J2	B4R9J2_PHEZH	unreviewed	Thioredoxin reductase	Phenylobacterium zucineum (strain HLK1)	300	0.28	204	6e-14	PHZ_c3043
B7GL40	B7GL40_ANOFW	unreviewed	Thioredoxin reductase (EC 1.8.1.9)	Anoxybacillus flavithermus (strain DSM 21510 / WK1)	327	0.26	203	7e-14	trxB Aflv_2528
B9LMN0	B9LMN0_HALLT	unreviewed	FAD-dependent pyridine nucleotide-disulphide oxidoreductase	Halorubrum lacusprofundi (strain ATCC 49239 / DSM 5036 / JCM 8891 / ACAM 34)	358	0.28	203	7e-14	Hlac_1021
Q6AEQ2	Q6AEQ2_LEIXX	unreviewed	Pyridine nucleotide-disulfide oxidoreductase	Leifsonia xyli subsp. xyli	313	0.26	201	1e-13	Lxx13070
E8NFA5	E8NFA5_MICTS	unreviewed	Thioredoxin reductase	Microbacterium testaceum (strain StLB037)	172	0.34	201	1e-13	MTES_2214
D5DUC8	D5DUC8_BACMQ	unreviewed	Pyridine nucleotide-disulfide oxidoreductase family protein (EC 1.-.-.-)	Bacillus megaterium (strain ATCC 12872 / QMB1551)	303	0.27	201	1e-13	BMQ_2768
D6XCG2	D6XCG2_9ACTO	unreviewed	Reductase (Fragment)	Streptomyces sviceus ATCC 29083	334	0.29	200	2e-13	SSEG_10660
Q2UPB7	Q2UPB7_ASPOR	unreviewed	Predicted protein	Aspergillus oryzae (strain ATCC 42149 / RIB 40)	527	0.47	200	2e-13	AO090001000035
F3YZ57	F3YZ57_DESAF	unreviewed	Thioredoxin-disulfide reductase (EC 1.8.1.9)	Desulfovibrio africanus str. Walvis Bay	303	0.29	199	2e-13	Desaf_2490
E7R686	E7R686_PICAD	unreviewed	Thioredoxin-disulfide reductase	Pichia angusta (strain ATCC 26012 / NRRL Y-7560 / DL-1) (Yeast) (Hansenula polymorpha)	321	0.24	199	2e-13	HPODL_2109
Q9K703	Q9K703_BACHD	unreviewed	Thioredoxin reductase (EC 1.8.1.9)	Bacillus halodurans	315	0.28	197	4e-13	trxB BH3571
E6TRE2	E6TRE2_BACCJ	unreviewed	Thioredoxin reductase (EC 1.8.1.9)	Bacillus cellulosilyticus (strain ATCC 21833 / DSM 2522 / FERM P-1141 / JCM 9156 / N-4)	317	0.26	197	4e-13	Bcell_3531
F7YX88	F7YX88_9THEM	unreviewed	Thioredoxin reductase (EC 1.8.1.9)	Thermotoga thermarum DSM 5069	314	0.29	197	4e-13	Theth_1199
A9W1X7	A9W1X7_METEP	unreviewed	FAD-dependent pyridine nucleotide-disulphide oxidoreductase	Methylobacterium extorquens (strain PA1)	325	0.28	196	5e-13	Mext_1181
F7QNP3	F7QNP3_9BRAD	unreviewed	Thioredoxin reductase (EC 1.8.1.9)	Bradyrhizobiaceae bacterium SG-6C	241	0.3	196	5e-13	CSIRO_3205
F3YZ69	F3YZ69_DESAF	unreviewed	Thioredoxin-disulfide reductase (EC 1.8.1.9)	Desulfovibrio africanus str. Walvis Bay	560	0.26	196	5e-13	Desaf_2502
C5AX14	C5AX14_METEA	unreviewed	Putative Thioredoxin reductase	Methylobacterium extorquens (strain ATCC 14718 / DSM 1338 / AM1)	325	0.28	195	6e-13	MexAM1_META1p0957
A7HLC5	A7HLC5_FERNB	unreviewed	Thioredoxin reductase (EC 1.8.1.9)	Fervidobacterium nodosum (strain ATCC 35602 / DSM 5306 / Rt17-B1)	316	0.27	195	6e-13	Fnod_0855
F3X363	F3X363_9SPHN	unreviewed	Pyridine nucleotide-disulfide oxidoreductase family protein	Sphingomonas sp. S17	332	0.29	195	6e-13	SUS17_3883
F3M5T8	F3M5T8_9BACL	unreviewed	Pyridine nucleotide-disulfide oxidoreductase	Paenibacillus sp. HGF5	310	0.27	195	6e-13	HMPREF9412_2473
C9KNB7	C9KNB7_9FIRM	unreviewed	Thioredoxin-disulfide reductase	Mitsuokella multacida DSM 20544	298	0.28	195	6e-13	MITSMUL_04605
C8WYS3	C8WYS3_DESRD	unreviewed	FAD-dependent pyridine nucleotide-disulphide oxidoreductase	Desulfohalobium retbaense (strain DSM 5692)	302	0.26	194	8e-13	Dret_0542
C8W6C8	C8W6C8_DESAS	unreviewed	Thioredoxin reductase (EC 1.8.1.9)	Desulfotomaculum acetoxidans (strain ATCC 49208 / DSM 771 / VKM B-1644)	306	0.29	194	8e-13	Dtox_1340
B7KR17	B7KR17_METC4	unreviewed	FAD-dependent pyridine nucleotide-disulphide oxidoreductase	Methylobacterium chloromethanicum (strain CM4 / NCIMB 13688)	325	0.28	194	8e-13	Mchl_1339
Q2B716	Q2B716_9BACI	unreviewed	Thioredoxin reductase (EC 1.8.1.9)	Bacillus sp. NRRL B-14911	316	0.26	194	8e-13	B14911_04964
D6Y119	D6Y119_BACIE	unreviewed	Thioredoxin reductase (EC 1.8.1.9)	Bacillus selenitireducens (strain ATCC 700615 / DSM 15326 / MLS10)	319	0.25	193	1e-12	Bsel_1105
D5DGC3	D5DGC3_BACMD	unreviewed	Pyridine nucleotide-disulfide oxidoreductase family protein (EC 1.-.-.-)	Bacillus megaterium (strain DSM 319)	303	0.28	193	1e-12	BMD_2804
D3E5Y2	D3E5Y2_GEOS4	unreviewed	FAD-dependent pyridine nucleotide-disulphide oxidoreductase	Geobacillus sp. (strain Y412MC10)	310	0.27	193	1e-12	GYMC10_4013
C4RM05	C4RM05_9ACTO	unreviewed	Methyltransferase type 11	Micromonospora sp. ATCC 39149	495	0.28	193	1e-12	MCAG_03367
A1TL36	A1TL36_ACIAC	unreviewed	FAD-dependent pyridine nucleotide-disulfide oxidoreductase	Acidovorax citrulli (strain AAC00-1) (Acidovorax avenae subsp. citrulli)	334	0.26	192	1e-12	Aave_1078
E7RGU9	E7RGU9_9BACL	unreviewed	Thioredoxin reductase (EC 1.8.1.9)	Planococcus donghaensis MPA1U2	320	0.25	192	1e-12	GPDM_08485
E6LFB5	E6LFB5_9ENTE	unreviewed	Thioredoxin reductase (EC 1.8.1.9)	Enterococcus italicus DSM 15952	319	0.26	192	1e-12	trxB2 HMPREF9088_1055
E1KE48	E1KE48_9FIRM	unreviewed	Thioredoxin reductase (EC 1.8.1.9)	Acetivibrio cellulolyticus CD2	428	0.27	192	1e-12	AceceDRAFT_2259
Q316Y5	Q316Y5_DESDG	unreviewed	AhpF family protein/thioredoxin reductase	Desulfovibrio desulfuricans (strain G20)	550	0.25	191	2e-12	Dde_0210
D5DVG8	D5DVG8_BACMQ	unreviewed	Thioredoxin reductase (EC 1.8.1.9)	Bacillus megaterium (strain ATCC 12872 / QMB1551)	317	0.26	191	2e-12	trxB BMQ_5062
D5DNC2	D5DNC2_BACMD	unreviewed	Thioredoxin reductase (EC 1.8.1.9)	Bacillus megaterium (strain DSM 319)	317	0.26	191	2e-12	trxB BMD_5050
E8JRG1	E8JRG1_STREI	unreviewed	Thioredoxin reductase (EC 1.8.1.9)	Streptococcus equinus ATCC 9812	304	0.26	191	2e-12	trxB2 HMPREF0819_1584
Q5P639	Q5P639_AROAE	unreviewed	Thioredoxin reductase	Aromatoleum aromaticum (strain EbN1) (Azoarcus sp. (strain EbN1))	298	0.27	190	2e-12	trxB AZOSEA10970 ebA1986
D3FYA7	D3FYA7_BACPE	unreviewed	Thioredoxin reductase (EC 1.8.1.9)	Bacillus pseudofirmus (strain OF4)	313	0.27	190	2e-12	trxB BpOF4_05340
D3SRC6	D3SRC6_NATMM	unreviewed	FAD-dependent pyridine nucleotide-disulfide oxidoreductase	Natrialba magadii (strain ATCC 43099 / DSM 3394 / NCIMB 2190 / MS3) (Natronobacterium magadii)	348	0.27	190	2e-12	Nmag_1047
D2RZ09	D2RZ09_HALTV	unreviewed	FAD-dependent pyridine nucleotide-disulphide oxidoreductase	Haloterrigena turkmenica (strain ATCC 51198 / DSM 5511 / NCIMB 13204 / VKM B-1734) (Halococcus turkmenicus)	386	0.24	190	2e-12	Htur_3112
A9KPX8	A9KPX8_CLOPH	unreviewed	Thioredoxin-disulfide reductase (EC 1.8.1.9)	Clostridium phytofermentans (strain ATCC 700394 / DSM 18823 / ISDg)	292	0.26	189	3e-12	Cphy_1503
A4X7P7	A4X7P7_SALTO	unreviewed	Putative uncharacterized protein	Salinispora tropica (strain ATCC BAA-916 / DSM 44818 / CNB-440)	272	0.26	189	3e-12	Strop_2451
E8LFM8	E8LFM8_9FIRM	unreviewed	Pyridine nucleotide-disulfide oxidoreductase	Phascolarctobacterium sp. YIT 12067	294	0.27	189	3e-12	HMPREF9443_01669
Q2Y8V2	Q2Y8V2_NITMU	unreviewed	FAD-dependent pyridine nucleotide-disulfide oxidoreductase	Nitrosospira multiformis (strain ATCC 25196 / NCIMB 11849)	326	0.25	188	4e-12	Nmul_A1516
A0LN89	A0LN89_SYNFM	unreviewed	Glutaredoxin	Syntrophobacter fumaroxidans (strain DSM 10017 / MPOB)	395	0.3	188	4e-12	Sfum_3218
F6B4S7	F6B4S7_9FIRM	unreviewed	Thioredoxin reductase (EC 1.8.1.9)	Desulfotomaculum carboxydivorans CO-1-SRB	307	0.28	188	4e-12	Desca_1330
F0DJ32	F0DJ32_9FIRM	unreviewed	Thioredoxin reductase (EC 1.8.1.9)	Desulfotomaculum nigrificans DSM 574	307	0.28	188	4e-12	DesniDRAFT_0638
E6V800	E6V800_VARPD	unreviewed	FAD-dependent pyridine nucleotide-disulfide oxidoreductase	Variovorax paradoxus	300	0.26	188	4e-12	Varpa_3074
Q02ZS1	Q02ZS1_LACLS	unreviewed	Thioredoxin reductase (EC 1.8.1.9)	Lactococcus lactis subsp. cremoris (strain SK11)	308	0.27	187	5e-12	LACR_1013
D5X9F0	D5X9F0_THEPJ	unreviewed	Thioredoxin reductase (EC 1.8.1.9)	Thermincola potens (strain JR)	311	0.28	187	5e-12	TherJR_2211
D5T559	D5T559_LEUKI	unreviewed	Thioredoxin reductase (EC 1.8.1.9)	Leuconostoc kimchii (strain IMSNU 11154 / KCTC 2386 / IH25)	315	0.27	187	5e-12	LKI_08360
Q2BDK8	Q2BDK8_9BACI	unreviewed	Reductase	Bacillus sp. NRRL B-14911	301	0.25	187	5e-12	B14911_12602
F8HXF7	F8HXF7_9LACT	unreviewed	Thioredoxin reductase (NADPH)	Leuconostoc sp. C2	315	0.27	187	5e-12	LGMK_03775
F7PFQ4	F7PFQ4_9EURY	unreviewed	FAD-dependent pyridine nucleotide-disulfide oxidoreductase	Halorhabdus tiamatea SARL4B	339	0.26	187	5e-12	HLRTI_01374
Q7NCP4	Q7NCP4_GLOVI	unreviewed	Gll2934 protein	Gloeobacter violaceus	348	0.26	186	7e-12	gll2934
F0QR96	F0QR96_MYCSL	unreviewed	Thioredoxin reductase (EC 1.8.1.9)	Mycoplasma suis (strain Illinois)	310	0.25	186	7e-12	trxB MSU_0480
A6LKG9	A6LKG9_THEM4	unreviewed	Thioredoxin reductase (EC 1.8.1.9)	Thermosipho melanesiensis (strain BI429 / DSM 12029)	316	0.26	186	7e-12	Tmel_0553
F7Y9Q2	F7Y9Q2_9RHIZ	unreviewed	FAD-dependent pyridine nucleotide-disulfide oxidoreductase	Mesorhizobium opportunistum WSM2075	310	0.3	186	7e-12	Mesop_4349
F7Q222	F7Q222_9MOLU	unreviewed	Thioredoxin reductase	Haloplasma contractile SSD-17B	327	0.25	186	7e-12	HLPCO_03995 HLPCO_18891
A6CNE3	A6CNE3_9BACI	unreviewed	Thioredoxin reductase (EC 1.8.1.9)	Bacillus sp. SG-1	316	0.24	186	7e-12	BSG1_09241
F0V1I1	F0V1I1_MYCS3	unreviewed	Thioredoxin reductase (EC 1.8.1.9)	Mycoplasma suis (strain KI_3806)	310	0.25	185	9e-12	trxB Msui04190
B1MZX3	B1MZX3_LEUCK	unreviewed	Thioredoxin reductase (EC 1.8.1.9)	Leuconostoc citreum (strain KM20)	322	0.26	185	9e-12	trxB2 LCK_01250
F8I0R2	F8I0R2_9LACT	unreviewed	Thioredoxin reductase	Weissella koreensis KACC 15510	314	0.26	185	9e-12	WKK_03635
E3C9X6	E3C9X6_9LACO	unreviewed	Thioredoxin reductase (EC 1.8.1.9)	Lactobacillus oris PB013-T2-3	310	0.24	185	9e-12	trxB HMPREF9265_0427
Q0W0P6	Q0W0P6_UNCMA	unreviewed	NADPH:thioredoxin reductase (TrxR) (EC 1.8.1.9)	Uncultured methanogenic archaeon RC-I	310	0.26	185	9e-12	trxB-2 UNCMA_02190 RRC321
D1YWD0	D1YWD0_METPS	unreviewed	Putative thioredoxin reductase	Methanocella paludicola (strain DSM 17711 / JCM 13418 / NBRC 101707 / SANAE)	310	0.25	185	9e-12	trxB-2 MCP_0680
Q5KVD3	Q5KVD3_GEOKA	unreviewed	Thioredoxin reductase (EC 1.8.1.9)	Geobacillus kaustophilus	318	0.25	184	1e-11	GK3068
Q30ZE8	Q30ZE8_DESDG	unreviewed	Thioredoxin reductase, putative	Desulfovibrio desulfuricans (strain G20)	297	0.23	184	1e-11	Dde_2151
E1X0N8	E1X0N8_BACMS	unreviewed	Alkyl hydroperoxide reductase subunit F	Bacteriovorax marinus (strain ATCC BAA-682 / DSM 15412 / SJ)	514	0.27	183	2e-11	ahpF BMS_1520
D8MEP2	D8MEP2_LEUGT	unreviewed	Thioredoxin reductase (EC 1.8.1.9)	Leuconostoc gasicomitatum (strain DSM 15947 / CECT 5767 / JCM 12535 / LMG 18811 / TB1-10)	317	0.26	183	2e-11	trxB LEGAS_0662
D5X891	D5X891_THEPJ	unreviewed	Thioredoxin reductase (EC 1.8.1.9)	Thermincola potens (strain JR)	310	0.25	183	2e-11	TherJR_1962
A7GUU0	A7GUU0_BACCN	unreviewed	Thioredoxin reductase (EC 1.8.1.9)	Bacillus cereus subsp. cytotoxis (strain NVH 391-98)	318	0.24	183	2e-11	Bcer98_3701
A4ISQ8	A4ISQ8_GEOTN	unreviewed	Thioredoxin reductase (EC 1.8.1.9)	Geobacillus thermodenitrificans (strain NG80-2)	318	0.25	183	2e-11	GTNG_3017
D7V271	D7V271_9LACO	unreviewed	Thioredoxin reductase (EC 1.8.1.9)	Lactobacillus gasseri JV-V03	311	0.29	183	2e-11	trxB HMPREF0514_10221
B4BN58	B4BN58_9BACI	unreviewed	Thioredoxin reductase (EC 1.8.1.9)	Geobacillus sp. G11MC16	318	0.25	183	2e-11	G11MC16DRAFT_1811
Q9V0Q8	Q9V0Q8_PYRAB	unreviewed	TrxB thioredoxin reductase	Pyrococcus abyssi (strain GE5 / Orsay)	345	0.25	183	2e-11	trxB PYRAB07310 PAB0500
E4NQ28	E4NQ28_HALBP	unreviewed	Thioredoxin reductase	Halogeometricum borinquense (strain ATCC 700274 / DSM 11551 / JCM 10706 / PR3)	355	0.26	183	2e-11	Hbor_22120
P80880	TRXB_BACSU	reviewed	Thioredoxin reductase (TRXR) (EC 1.8.1.9) (General stress protein 35) (GSP35)	Bacillus subtilis	316	0.25	182	2e-11	trxB yvcH BSU34790
Q73PQ4	Q73PQ4_TREDE	unreviewed	Thioredoxin reductase (EC 1.8.1.9)	Treponema denticola (strain ATCC 35405 / CIP 103919 / DSM 14222)	317	0.27	182	2e-11	trxB TDE_0743
E8VBT1	E8VBT1_BACST	unreviewed	Thioredoxin reductase (EC 1.8.1.9)	Bacillus subtilis (strain BSn5)	316	0.25	182	2e-11	BSn5_08330
E0RN16	E0RN16_PAEP6	unreviewed	Thioredoxin reductase	Paenibacillus polymyxa (strain E681)	233	0.26	182	2e-11	PPE_04891
B0CB26	B0CB26_ACAM1	unreviewed	FAD-dependent pyridine nucleotide-disulphide oxidoreductase	Acaryochloris marina (strain MBIC 11017)	332	0.24	182	2e-11	AM1_0460
D4G1X1	D4G1X1_BACNA	unreviewed	Thioredoxin reductase (EC 1.8.1.9)	Bacillus subtilis subsp. natto BEST195	309	0.25	182	2e-11	trxB BSNT_05296
B1SC83	B1SC83_9STRE	unreviewed	Thioredoxin reductase (EC 1.8.1.9)	Streptococcus infantarius subsp. infantarius ATCC BAA-102	304	0.25	182	2e-11	STRINF_00226
D3E414	D3E414_METRM	unreviewed	Thioredoxin-disulfide reductase TrxB (EC 1.8.1.9)	Methanobrevibacter ruminantium (strain ATCC 35063 / DSM 1093 / JCM 13430 / M1) (Methanobacterium ruminantium)	315	0.25	182	2e-11	trxB mru_1425
E0U3K4	E0U3K4_BACPZ	unreviewed	Thioredoxin reductase (EC 1.8.1.9)	Bacillus subtilis subsp. spizizenii (strain ATCC 23059 / NRRL B-14472 / W23)	316	0.25	181	3e-11	trxB BSUW23_17050
B8DPD0	B8DPD0_DESVM	unreviewed	Thioredoxin-disulfide reductase (EC 1.8.1.9)	Desulfovibrio vulgaris (strain Miyazaki F / DSM 19637)	318	0.27	181	3e-11	DvMF_0260
F6B2P2	F6B2P2_9FIRM	unreviewed	Thioredoxin reductase (EC 1.8.1.9)	Desulfotomaculum carboxydivorans CO-1-SRB	306	0.27	181	3e-11	Desca_0998
F5RLY6	F5RLY6_9FIRM	unreviewed	Thioredoxin-disulfide reductase (EC 1.8.1.9)	Centipeda periodontii DSM 2778	287	0.27	181	3e-11	trxB3 HMPREF9081_1272
D5MXF2	D5MXF2_BACPN	unreviewed	Thioredoxin reductase (EC 1.8.1.9)	Bacillus subtilis subsp. spizizenii ATCC 6633	316	0.25	181	3e-11	BSU6633_04392
Q8CX98	Q8CX98_OCEIH	unreviewed	Thioredoxin reductase (EC 1.8.1.9)	Oceanobacillus iheyensis (strain DSM 14371 / JCM 11309 / KCTC 3954 / HTE831)	315	0.23	180	3e-11	OB2469
Q2JZF8	Q2JZF8_RHIEC	unreviewed	Thioredoxin reductase (NADPH) protein (EC 1.8.1.9)	Rhizobium etli (strain CFN 42 / ATCC 51251)	301	0.28	180	3e-11	trxBf RHE_PF00137
E8SVN9	E8SVN9_GEOS2	unreviewed	Thioredoxin reductase (EC 1.8.1.9)	Geobacillus sp. (strain Y412MC52)	318	0.25	180	3e-11	GYMC52_3177
D7D3U0	D7D3U0_GEOSC	unreviewed	Thioredoxin reductase (EC 1.8.1.9)	Geobacillus sp. (strain C56-T3)	318	0.25	180	3e-11	GC56T3_3089
C9RV75	C9RV75_GEOSY	unreviewed	Thioredoxin reductase (EC 1.8.1.9)	Geobacillus sp. (strain Y412MC61)	318	0.25	180	3e-11	GYMC61_3149
E9S613	E9S613_TREDN	unreviewed	Thioredoxin reductase (EC 1.8.1.9)	Treponema denticola F0402	317	0.27	180	3e-11	HMPREF9353_02197
E7N353	E7N353_9FIRM	unreviewed	Pyridine nucleotide-disulfide oxidoreductase	Selenomonas artemidis F0399	286	0.29	180	3e-11	HMPREF9555_01426
D1YZV4	D1YZV4_METPS	unreviewed	Putative thioredoxin reductase	Methanocella paludicola (strain DSM 17711 / JCM 13418 / NBRC 101707 / SANAE)	309	0.26	180	3e-11	trxB-3 MCP_1904
C7NUC3	C7NUC3_HALUD	unreviewed	FAD-dependent pyridine nucleotide-disulphide oxidoreductase	Halorhabdus utahensis (strain DSM 12940 / JCM 11049 / AX-2)	339	0.26	180	3e-11	Huta_0835
Q088D1	Q088D1_SHEFN	unreviewed	FAD-dependent pyridine nucleotide-disulphide oxidoreductase	Shewanella frigidimarina (strain NCIMB 400)	521	0.27	179	5e-11	Sfri_0523
F4QZ73	F4QZ73_BREDI	unreviewed	Transcriptional regulator family protein	Brevundimonas diminuta ATCC 11568	407	0.27	179	5e-11	BDIM_28080
D3I9J7	D3I9J7_9BACT	unreviewed	Alkyl hydroperoxide reductase, F subunit	Prevotella sp. oral taxon 299 str. F0039	520	0.24	179	5e-11	HMPREF0669_00101
C7XW75	C7XW75_9LACO	unreviewed	Thioredoxin reductase (EC 1.8.1.9)	Lactobacillus coleohominis 101-4-CHN	312	0.25	179	5e-11	HMPREF0501_01140
C2ETE9	C2ETE9_9LACO	unreviewed	Thioredoxin reductase (EC 1.8.1.9)	Lactobacillus vaginalis ATCC 49540	312	0.23	179	5e-11	trxB HMPREF0549_0735
Q8R8V8	Q8R8V8_THETN	unreviewed	Thioredoxin reductase (EC 1.8.1.9)	Thermoanaerobacter tengcongensis	308	0.28	178	6e-11	TrxB TTE1881
Q67KE3	Q67KE3_SYMTH	unreviewed	Thioredoxin reductase	Symbiobacterium thermophilum	410	0.26	178	6e-11	STH2872
F3YA73	F3YA73_MELPT	unreviewed	Thioredoxin reductase (EC 1.8.1.9)	Melissococcus plutonius (strain ATCC 35311 / CIP 104052 / LMG 20360 / NCIMB 702443)	309	0.24	178	6e-11	MPTP_0942
E3IBI4	E3IBI4_GEOS0	unreviewed	Thioredoxin reductase (EC 1.8.1.9)	Geobacillus sp. (strain Y4.1MC1)	315	0.24	178	6e-11	GY4MC1_0404
D2BQ49	D2BQ49_LACLK	unreviewed	Thioredoxin reductase (EC 1.8.1.9)	Lactococcus lactis subsp. lactis (strain KF147)	308	0.27	178	6e-11	trxB LLKF_0969
C5WII4	C5WII4_STRDG	unreviewed	Thioredoxin reductase (EC 1.8.1.9)	Streptococcus dysgalactiae subsp. equisimilis (strain GGS_124)	305	0.23	178	6e-11	SDEG_1716
A4WWL3	A4WWL3_RHOS5	unreviewed	FAD-dependent pyridine nucleotide-disulphide oxidoreductase	Rhodobacter sphaeroides (strain ATCC 17025 / ATH 2.4.3)	307	0.25	178	6e-11	Rsph17025_2891
F8CXZ8	F8CXZ8_BACTR	unreviewed	Thioredoxin reductase (EC 1.8.1.9)	Geobacillus thermoglucosidasius C56-YS93	315	0.24	178	6e-11	Geoth_0432
E7PWF2	E7PWF2_STRDY	unreviewed	Thioredoxin reductase (EC 1.8.1.9)	Streptococcus dysgalactiae subsp. dysgalactiae ATCC 27957	305	0.23	178	6e-11	SDD27957_08685
C9L3U4	C9L3U4_RUMHA	unreviewed	Putative thioredoxin reductase	Blautia hansenii DSM 20583	288	0.26	178	6e-11	BLAHAN_04011
C2Y1M1	C2Y1M1_BACCE	unreviewed	Thioredoxin reductase (EC 1.8.1.9)	Bacillus cereus AH603	323	0.23	178	6e-11	bcere0026_48650
C2VJB6	C2VJB6_BACCE	unreviewed	Thioredoxin reductase (EC 1.8.1.9)	Bacillus cereus Rock3-29	321	0.24	178	6e-11	bcere0020_48020
C2V2Z6	C2V2Z6_BACCE	unreviewed	Thioredoxin reductase (EC 1.8.1.9)	Bacillus cereus Rock3-28	321	0.24	178	6e-11	bcere0019_48850
C2U541	C2U541_BACCE	unreviewed	Thioredoxin reductase (EC 1.8.1.9)	Bacillus cereus Rock1-3	321	0.24	178	6e-11	bcere0017_49130
C0WUD9	C0WUD9_LACBU	unreviewed	Thioredoxin reductase (EC 1.8.1.9)	Lactobacillus buchneri ATCC 11577	316	0.25	178	6e-11	trxB HMPREF0497_2782
B7R8Y6	B7R8Y6_9THEO	unreviewed	Thioredoxin reductase (EC 1.8.1.9)	Carboxydibrachium pacificum DSM 12653	308	0.28	178	6e-11	trxB_2 CDSM653_1251
Q9CH02	Q9CH02_LACLA	unreviewed	Thioredoxin reductase (EC 1.8.1.9)	Lactococcus lactis subsp. lactis (Streptococcus lactis)	308	0.27	177	8e-11	trxB1 LL0940 L0196
Q81X56	Q81X56_BACAN	unreviewed	Thioredoxin reductase (EC 1.8.1.9)	Bacillus anthracis	318	0.24	177	8e-11	trxB BA_5387 GBAA_5387
Q72XW1	Q72XW1_BACC1	unreviewed	Thioredoxin reductase (EC 1.8.1.9)	Bacillus cereus (strain ATCC 10987)	318	0.24	177	8e-11	trxB BCE_5262
Q6HQZ2	Q6HQZ2_BACAN	unreviewed	Thioredoxin reductase (EC 1.8.1.9)	Bacillus anthracis	321	0.24	177	8e-11	BAS5007
Q6HBD1	Q6HBD1_BACHK	unreviewed	Thioredoxin reductase (EC 1.8.1.9)	Bacillus thuringiensis subsp. konkukian	321	0.24	177	8e-11	trxB BT9727_4836
Q631J5	Q631J5_BACCZ	unreviewed	Thioredoxin reductase (EC 1.8.1.9)	Bacillus cereus (strain ZK / E33L)	321	0.24	177	8e-11	trxB BCE33L4851
F2HLL7	F2HLL7_LACLV	unreviewed	Thioredoxin reductase (EC 1.8.1.9)	Lactococcus lactis subsp. lactis (strain CV56)	308	0.27	177	8e-11	trxB1 CVCAS_0905
F0PS28	F0PS28_BACT0	unreviewed	Thioredoxin reductase (EC 1.8.1.9)	Bacillus thuringiensis subsp. finitimus (strain YBT-020)	318	0.24	177	8e-11	YBT020_25665
E8QD45	E8QD45_STRED	unreviewed	Thioredoxin reductase (EC 1.8.1.9)	Streptococcus dysgalactiae subsp. equisimilis (strain ATCC 12394 / D166B)	305	0.23	177	8e-11	SDE12394_08590
D8H2N4	D8H2N4_BACAI	unreviewed	Thioredoxin reductase (EC 1.8.1.9)	Bacillus cereus var. anthracis (strain CI)	321	0.24	177	8e-11	trxB4 BACI_c51410
D1J8C8	D1J8C8_MYCHP	unreviewed	Thioredoxin reductase	Mycoplasma hominis (strain ATCC 23114 / NBRC 14850 / NCTC 10111 / PG21)	311	0.25	177	8e-11	trxB MHO_3400
C7LPI4	C7LPI4_DESBD	unreviewed	Thioredoxin-disulfide reductase (EC 1.8.1.9)	Desulfomicrobium baculatum (strain DSM 4028 / VKM B-1378) (Desulfovibrio baculatus)	305	0.25	177	8e-11	Dbac_0912
C3P0C5	C3P0C5_BACAA	unreviewed	Thioredoxin reductase (EC 1.8.1.9)	Bacillus anthracis (strain A0248)	318	0.24	177	8e-11	trxB BAA_5417
C3LEC7	C3LEC7_BACAC	unreviewed	Thioredoxin reductase (EC 1.8.1.9)	Bacillus anthracis (strain CDC 684 / NRRL 3495)	318	0.24	177	8e-11	trxB BAMEG_5440
C1EZD9	C1EZD9_BACC3	unreviewed	Thioredoxin reductase (EC 1.8.1.9)	Bacillus cereus (strain 03BB102)	318	0.24	177	8e-11	trxB BCA_5286
B7JFI5	B7JFI5_BACC0	unreviewed	Thioredoxin reductase (EC 1.8.1.9)	Bacillus cereus (strain AH820)	318	0.24	177	8e-11	trxB BCAH820_5243
B7HWY4	B7HWY4_BACC7	unreviewed	Thioredoxin reductase (EC 1.8.1.9)	Bacillus cereus (strain AH187)	318	0.24	177	8e-11	trxB BCAH187_A5319
A0RKU5	A0RKU5_BACAH	unreviewed	Thioredoxin reductase (EC 1.8.1.9)	Bacillus thuringiensis (strain Al Hakam)	321	0.24	177	8e-11	trxB BALH_4650
C3HR59	C3HR59_BACTU	unreviewed	Thioredoxin reductase (EC 1.8.1.9)	Bacillus thuringiensis serovar pulsiensis BGSC 4CC1	318	0.24	177	8e-11	bthur0012_49640
C3GRD9	C3GRD9_BACTU	unreviewed	Thioredoxin reductase (EC 1.8.1.9)	Bacillus thuringiensis serovar pondicheriensis BGSC 4BA1	318	0.24	177	8e-11	bthur0010_48390
C3GAL3	C3GAL3_BACTU	unreviewed	Thioredoxin reductase (EC 1.8.1.9)	Bacillus thuringiensis serovar andalousiensis BGSC 4AW1	318	0.24	177	8e-11	bthur0009_48780
C3F9K1	C3F9K1_BACTU	unreviewed	Thioredoxin reductase (EC 1.8.1.9)	Bacillus thuringiensis serovar monterrey BGSC 4AJ1	318	0.24	177	8e-11	bthur0007_49970
C3CAC6	C3CAC6_BACTU	unreviewed	Thioredoxin reductase (EC 1.8.1.9)	Bacillus thuringiensis serovar tochigiensis BGSC 4Y1	318	0.24	177	8e-11	bthur0001_50350
C2YYY0	C2YYY0_BACCE	unreviewed	Thioredoxin reductase (EC 1.8.1.9)	Bacillus cereus AH1271	318	0.23	177	8e-11	bcere0028_48020
C2W1G3	C2W1G3_BACCE	unreviewed	Thioredoxin reductase (EC 1.8.1.9)	Bacillus cereus Rock3-42	318	0.24	177	8e-11	bcere0021_49590
C2TP44	C2TP44_BACCE	unreviewed	Thioredoxin reductase (EC 1.8.1.9)	Bacillus cereus 95/8201	318	0.24	177	8e-11	bcere0016_49430
C2SBG4	C2SBG4_BACCE	unreviewed	Thioredoxin reductase (EC 1.8.1.9)	Bacillus cereus BDRD-ST26	318	0.24	177	8e-11	bcere0013_49690
C2R0P5	C2R0P5_BACCE	unreviewed	Thioredoxin reductase (EC 1.8.1.9)	Bacillus cereus ATCC 4342	318	0.24	177	8e-11	bcere0010_48940
C2PMP1	C2PMP1_BACCE	unreviewed	Thioredoxin reductase (EC 1.8.1.9)	Bacillus cereus MM3	318	0.23	177	8e-11	bcere0006_48970
C2NQA5	C2NQA5_BACCE	unreviewed	Thioredoxin reductase (EC 1.8.1.9)	Bacillus cereus	318	0.24	177	8e-11	bcere0004_49010
C2MT46	C2MT46_BACCE	unreviewed	Thioredoxin reductase (EC 1.8.1.9)	Bacillus cereus m1293	318	0.24	177	8e-11	bcere0001_47760
B5V8T6	B5V8T6_BACCE	unreviewed	Thioredoxin reductase (EC 1.8.1.9)	Bacillus cereus H3081.97	318	0.24	177	8e-11	trxB BCH308197_5191
B3ZR70	B3ZR70_BACCE	unreviewed	Thioredoxin reductase (EC 1.8.1.9)	Bacillus cereus 03BB108	318	0.24	177	8e-11	trxB BC03BB108_5094
B3Z8X5	B3Z8X5_BACCE	unreviewed	Thioredoxin reductase (EC 1.8.1.9)	Bacillus cereus NVH0597-99	318	0.24	177	8e-11	trxB BC059799_5249
B3YQF6	B3YQF6_BACCE	unreviewed	Thioredoxin reductase (EC 1.8.1.9)	Bacillus cereus W	318	0.24	177	8e-11	trxB BCW_5032
B3J8C5	B3J8C5_BACAN	unreviewed	Thioredoxin reductase (EC 1.8.1.9)	Bacillus anthracis Tsiankovskii-I	318	0.24	177	8e-11	trxB BATI_5224
B1USW0	B1USW0_BACAN	unreviewed	Thioredoxin reductase (EC 1.8.1.9)	Bacillus anthracis str. A0174	318	0.24	177	8e-11	trxB BAO_5388
B1GL16	B1GL16_BACAN	unreviewed	Thioredoxin reductase (EC 1.8.1.9)	Bacillus anthracis str. A0465	318	0.24	177	8e-11	trxB BAM_5464
B1F1Y8	B1F1Y8_BACAN	unreviewed	Thioredoxin reductase (EC 1.8.1.9)	Bacillus anthracis str. A0389	318	0.24	177	8e-11	trxB BAK_5484
B0QLK4	B0QLK4_BACAN	unreviewed	Thioredoxin reductase (EC 1.8.1.9)	Bacillus anthracis str. A0442	318	0.24	177	8e-11	trxB BAH_5451
B0Q641	B0Q641_BACAN	unreviewed	Thioredoxin reductase (EC 1.8.1.9)	Bacillus anthracis str. A0193	318	0.24	177	8e-11	trxB BAQ_5432
B0ANW7	B0ANW7_BACAN	unreviewed	Thioredoxin reductase (EC 1.8.1.9)	Bacillus anthracis str. A0488	318	0.24	177	8e-11	trxB BAC_5399
D3SVQ7	D3SVQ7_NATMM	unreviewed	FAD-dependent pyridine nucleotide-disulfide oxidoreductase	Natrialba magadii (strain ATCC 43099 / DSM 3394 / NCIMB 2190 / MS3) (Natronobacterium magadii)	361	0.25	177	8e-11	Nmag_0026
Q3AEL6	Q3AEL6_CARHZ	unreviewed	Thioredoxin reductase (EC 1.8.1.9)	Carboxydothermus hydrogenoformans (strain Z-2901 / DSM 6008)	426	0.27	176	1e-10	CHY_0560
Q042D5	Q042D5_LACGA	unreviewed	Thioredoxin reductase (EC 1.8.1.9)	Lactobacillus gasseri (strain ATCC 33323 / DSM 20243)	311	0.28	176	1e-10	LGAS_1325
E3PXR5	E3PXR5_CLOSD	unreviewed	Thioredoxin reductase (EC 1.8.1.9)	Clostridium sticklandii (strain ATCC 12662 / DSM 519 / JCM 1433 / NCIB 10654)	314	0.25	176	1e-10	trxB CLOST_1108
Q9EV96	Q9EV96_CLOST	unreviewed	Thioredoxin reductase (EC 1.8.1.9)	Clostridium sticklandii	314	0.25	176	1e-10	trxB
F8IN10	F8IN10_STRSZ	unreviewed	Thioredoxin reductase	Streptococcus equi subsp. zooepidemicus	305	0.26	176	1e-10	trxB SeseC_02113
E3R8U0	E3R8U0_9LACO	unreviewed	Thioredoxin reductase (EC 1.8.1.9)	Lactobacillus gasseri MV-22	311	0.28	176	1e-10	LBGG_01636
D1YHC8	D1YHC8_9LACO	unreviewed	Thioredoxin reductase (EC 1.8.1.9)	Lactobacillus gasseri 224-1	311	0.28	176	1e-10	trxB HMPREF9209_0485
C8P6T3	C8P6T3_9LACO	unreviewed	Thioredoxin reductase (EC 1.8.1.9)	Lactobacillus antri DSM 16041	310	0.24	176	1e-10	trxB2 HMPREF0494_1027
C4VU06	C4VU06_9LACO	unreviewed	Thioredoxin reductase (EC 1.8.1.9)	Lactobacillus gasseri 202-4	311	0.28	176	1e-10	trxB HMPREF0890_1107
C2WEB0	C2WEB0_BACCE	unreviewed	Thioredoxin reductase (EC 1.8.1.9)	Bacillus cereus Rock3-44	318	0.23	176	1e-10	bcere0022_41960
B4WFA6	B4WFA6_9CAUL	unreviewed	Pyridine nucleotide-disulphide oxidoreductase, putative	Brevundimonas sp. BAL3	310	0.26	176	1e-10	BBAL3_1380
Q97KP8	Q97KP8_CLOAB	unreviewed	Thioredoxin reductase (EC 1.8.1.9)	Clostridium acetobutylicum	308	0.25	175	1e-10	CA_C0869
Q5XAM2	Q5XAM2_STRP6	unreviewed	Thioredoxin reductase (EC 1.8.1.9)	Streptococcus pyogenes serotype M6	305	0.25	175	1e-10	M6_Spy1406
F0K943	F0K943_CLOAE	unreviewed	Thioredoxin reductase (EC 1.8.1.9)	Clostridium acetobutylicum (strain EA 2018)	308	0.25	175	1e-10	CEA_G0881
E4SXK4	E4SXK4_LACDN	unreviewed	Thioredoxin reductase (EC 1.8.1.9)	Lactobacillus delbrueckii subsp. bulgaricus (strain ND02)	310	0.27	175	1e-10	trxB1 LDBND_0555
A8MFW3	A8MFW3_ALKOO	unreviewed	Thioredoxin reductase (EC 1.8.1.9)	Alkaliphilus oremlandii (strain OhILAs) (Clostridium oremlandii (strain OhILAs))	314	0.24	175	1e-10	Clos_0954
F7ZN05	F7ZN05_CLOAB	unreviewed	Thioredoxine reductase	Clostridium acetobutylicum DSM 1731	308	0.25	175	1e-10	SMB_G0886
F3AFU1	F3AFU1_9FIRM	unreviewed	Putative uncharacterized protein	Lachnospiraceae bacterium 6_1_63FAA	290	0.25	175	1e-10	HMPREF0992_01951
D8FRA8	D8FRA8_LACDE	unreviewed	Thioredoxin reductase (EC 1.8.1.9)	Lactobacillus delbrueckii subsp. bulgaricus PB2003/044-T3-4	310	0.27	175	1e-10	trxB HMPREF9264_0115
D7N731	D7N731_9FIRM	unreviewed	Thioredoxin-disulfide reductase	Peptoniphilus sp. oral taxon 386 str. F0131	312	0.24	175	1e-10	HMPREF0629_01356
D5ZWJ3	D5ZWJ3_9ACTO	unreviewed	Reductase	Streptomyces ghanaensis ATCC 14672	270	0.27	175	1e-10	SSFG_06127
C2Q392	C2Q392_BACCE	unreviewed	Thioredoxin reductase (EC 1.8.1.9)	Bacillus cereus AH621	323	0.23	175	1e-10	bcere0007_47990
B6YUA8	B6YUA8_THEON	unreviewed	Thioredoxin reductase	Thermococcus onnurineus (strain NA1)	330	0.25	175	1e-10	TON_1603
Q815J1	Q815J1_BACCR	unreviewed	Thioredoxin reductase (EC 1.8.1.9)	Bacillus cereus (strain ATCC 14579 / DSM 31)	321	0.24	174	2e-10	BC_5159
Q74KA1	Q74KA1_LACJO	unreviewed	Thioredoxin reductase (EC 1.8.1.9)	Lactobacillus johnsonii	311	0.28	174	2e-10	LJ_0852
F2F057	F2F057_SOLSS	unreviewed	Thioredoxin reductase (EC 1.8.1.9)	Solibacillus silvestris (strain StLB046) (Bacillus silvestris)	314	0.25	174	2e-10	SSIL_0744
D8KJI1	D8KJI1_LACLN	unreviewed	Thioredoxin reductase (EC 1.8.1.9)	Lactococcus lactis subsp. cremoris (strain NZ9000)	308	0.26	174	2e-10	LLNZ_08175
D5TP99	D5TP99_BACT1	unreviewed	Thioredoxin reductase (EC 1.8.1.9)	Bacillus thuringiensis (strain BMB171)	318	0.24	174	2e-10	trxB BMB171_C4747
C1D0P5	C1D0P5_DEIDV	unreviewed	Thioredoxin reductase (EC 1.8.1.9)	Deinococcus deserti (strain VCD115 / DSM 17065 / LMG 22923)	325	0.26	174	2e-10	trxB Deide_05800
B7HEF9	B7HEF9_BACC4	unreviewed	Thioredoxin reductase (EC 1.8.1.9)	Bacillus cereus (strain B4264)	318	0.24	174	2e-10	trxB BCB4264_A5277
B1YLF1	B1YLF1_EXIS2	unreviewed	Thioredoxin reductase (EC 1.8.1.9)	Exiguobacterium sibiricum (strain DSM 17290 / JCM 13490 / 255-15)	320	0.24	174	2e-10	Exig_2406
A2RLJ5	A2RLJ5_LACLM	unreviewed	Thioredoxin reductase (EC 1.8.1.9)	Lactococcus lactis subsp. cremoris (strain MG1363)	308	0.26	174	2e-10	trxB1 llmg_1588
A2RD48	A2RD48_STRPG	unreviewed	Thioredoxin reductase (EC 1.8.1.9)	Streptococcus pyogenes serotype M5 (strain Manfredo)	305	0.24	174	2e-10	SpyM50431
Q1NJM3	Q1NJM3_9DELT	unreviewed	Thioredoxin-disulfide reductase (EC 1.8.1.9)	Delta proteobacterium MLMS-1	306	0.24	174	2e-10	MldDRAFT_2050 MldDRAFT_2888
F8DLW7	F8DLW7_LACRE	unreviewed	Thioredoxin reductase (EC 1.8.1.9)	Lactobacillus reuteri	310	0.25	174	2e-10	trxB3 HMPREF0538_21587
F7Z7A3	F7Z7A3_BACCO	unreviewed	Thioredoxin reductase	Bacillus coagulans 2-6	315	0.23	174	2e-10	trxB BCO26_0729
F2H2K4	F2H2K4_BACTU	unreviewed	Thioredoxin reductase (EC 1.8.1.9)	Bacillus thuringiensis serovar chinensis CT-43	318	0.24	174	2e-10	trxB CT43_CH5189
F0DMY5	F0DMY5_9FIRM	unreviewed	Thioredoxin reductase (EC 1.8.1.9)	Desulfotomaculum nigrificans DSM 574	306	0.27	174	2e-10	DesniDRAFT_1991
C8PLU7	C8PLU7_9SPIO	unreviewed	Thioredoxin reductase (EC 1.8.1.9)	Treponema vincentii ATCC 35580	317	0.28	174	2e-10	trxB TREVI0001_1375
C5NY96	C5NY96_9BACL	unreviewed	Thioredoxin reductase (EC 1.8.1.9)	Gemella haemolysans ATCC 10379	307	0.26	174	2e-10	trxB GEMHA0001_0434
C5EKA3	C5EKA3_9FIRM	unreviewed	FAD-dependent pyridine nucleotide-disulphide oxidoreductase	Clostridiales bacterium 1_7_47FAA	392	0.26	174	2e-10	CBFG_00604
C3H8Q4	C3H8Q4_BACTU	unreviewed	Thioredoxin reductase (EC 1.8.1.9)	Bacillus thuringiensis serovar huazhongensis BGSC 4BD1	321	0.24	174	2e-10	bthur0011_48560
C3FSW7	C3FSW7_BACTB	unreviewed	Thioredoxin reductase (EC 1.8.1.9)	Bacillus thuringiensis subsp. berliner	321	0.24	174	2e-10	bthur0008_49230
C3EAX0	C3EAX0_BACTU	unreviewed	Thioredoxin reductase (EC 1.8.1.9)	Bacillus thuringiensis serovar pakistani str. T13001	321	0.24	174	2e-10	bthur0005_48280
C3D9I5	C3D9I5_BACTU	unreviewed	Thioredoxin reductase (EC 1.8.1.9)	Bacillus thuringiensis serovar thuringiensis str. T01001	321	0.24	174	2e-10	bthur0003_49690
C3CRN9	C3CRN9_BACTU	unreviewed	Thioredoxin reductase (EC 1.8.1.9)	Bacillus thuringiensis	318	0.24	174	2e-10	bthur0002_50190
C2YHU4	C2YHU4_BACCE	unreviewed	Thioredoxin reductase (EC 1.8.1.9)	Bacillus cereus AH676	321	0.24	174	2e-10	bcere0027_47730
C2UL82	C2UL82_BACCE	unreviewed	Thioredoxin reductase (EC 1.8.1.9)	Bacillus cereus Rock1-15	321	0.24	174	2e-10	bcere0018_48040
C2T8G4	C2T8G4_BACCE	unreviewed	Thioredoxin reductase (EC 1.8.1.9)	Bacillus cereus BDRD-Cer4	318	0.24	174	2e-10	bcere0015_48370
C2RVI7	C2RVI7_BACCE	unreviewed	Thioredoxin reductase (EC 1.8.1.9)	Bacillus cereus BDRD-ST24	318	0.24	174	2e-10	bcere0012_48080
C2RFR6	C2RFR6_BACCE	unreviewed	Thioredoxin reductase (EC 1.8.1.9)	Bacillus cereus m1550	318	0.24	174	2e-10	bcere0011_48420
C2N8Z3	C2N8Z3_BACCE	unreviewed	Thioredoxin reductase (EC 1.8.1.9)	Bacillus cereus ATCC 10876	321	0.24	174	2e-10	bcere0002_50420
C2GR86	C2GR86_LACRE	unreviewed	Thioredoxin reductase (EC 1.8.1.9)	Lactobacillus reuteri CF48-3A	310	0.25	174	2e-10	trxB HMPREF0534_1696
B5UPU7	B5UPU7_BACCE	unreviewed	Thioredoxin reductase (EC 1.8.1.9)	Bacillus cereus AH1134	318	0.24	174	2e-10	trxB BCAH1134_5237
C6A3L0	C6A3L0_THESM	unreviewed	Thioredoxin reductase (EC 1.8.1.9)	Thermococcus sibiricus (strain MM 739 / DSM 12597)	334	0.24	174	2e-10	TSIB_1151
Q8E773	Q8E773_STRA3	unreviewed	Thioredoxin reductase (EC 1.8.1.9)	Streptococcus agalactiae serotype III	304	0.25	173	2e-10	gbs0284
Q8E1Q9	Q8E1Q9_STRA5	unreviewed	Thioredoxin reductase (EC 1.8.1.9)	Streptococcus agalactiae serotype V	304	0.25	173	2e-10	trxB SAG0294
Q3K385	Q3K385_STRA1	unreviewed	Thioredoxin reductase (EC 1.8.1.9)	Streptococcus agalactiae serotype Ia	304	0.25	173	2e-10	trxB SAK_0366
Q04BI6	Q04BI6_LACDB	unreviewed	Thioredoxin reductase (EC 1.8.1.9)	Lactobacillus delbrueckii subsp. bulgaricus (strain ATCC BAA-365)	310	0.27	173	2e-10	LBUL_0548
D7BI48	D7BI48_MEISD	unreviewed	Thioredoxin reductase (EC 1.8.1.9)	Meiothermus silvanus (strain ATCC 700542 / DSM 9946 / VI-R2) (Thermus silvanus)	326	0.25	173	2e-10	Mesil_0381
Q3DSI6	Q3DSI6_STRAG	unreviewed	Thioredoxin reductase (EC 1.8.1.9)	Streptococcus agalactiae 18RS21	304	0.25	173	2e-10	trxB SAJ_0387
Q3DHA4	Q3DHA4_STRAG	unreviewed	Thioredoxin reductase (EC 1.8.1.9)	Streptococcus agalactiae CJB111	304	0.25	173	2e-10	trxB SAM_0305
Q3DA03	Q3DA03_STRAG	unreviewed	Thioredoxin reductase (EC 1.8.1.9)	Streptococcus agalactiae COH1	304	0.25	173	2e-10	trxB SAN_0321
Q3D4M3	Q3D4M3_STRAG	unreviewed	Thioredoxin reductase (EC 1.8.1.9)	Streptococcus agalactiae H36B	304	0.25	173	2e-10	trxB SAI_0294
F7SEP3	F7SEP3_LACJO	unreviewed	Thioredoxin reductase (EC 1.8.1.9)	Lactobacillus johnsonii pf01	311	0.28	173	2e-10	PF01_01020
C2P663	C2P663_BACCE	unreviewed	Thioredoxin reductase (EC 1.8.1.9)	Bacillus cereus 172560W	318	0.23	173	2e-10	bcere0005_47530
F8DE59	F8DE59_9EURY	unreviewed	FAD-dependent pyridine nucleotide-disulfide oxidoreductase	Halopiger xanaduensis SH-6	339	0.26	173	2e-10	Halxa_0088
Q8NZY5	Q8NZY5_STRP8	unreviewed	Thioredoxin reductase (EC 1.8.1.9)	Streptococcus pyogenes serotype M18	305	0.25	172	3e-10	trxB spyM18_1666
Q8K6D2	Q8K6D2_STRP3	unreviewed	Thioredoxin reductase (EC 1.8.1.9)	Streptococcus pyogenes serotype M3	305	0.25	172	3e-10	nox.2 SpyM3_1395
Q48XE7	Q48XE7_STRP1	unreviewed	Thioredoxin reductase (EC 1.8.1.9)	Streptococcus pyogenes serotype M1	305	0.25	172	3e-10	M5005_Spy1360
Q38YA7	Q38YA7_LACSS	unreviewed	Thioredoxin reductase (EC 1.8.1.9)	Lactobacillus sakei subsp. sakei (strain 23K)	306	0.25	172	3e-10	trxB2 LSA0520 LCA_0520
Q1JFL7	Q1JFL7_STRPD	unreviewed	Thioredoxin reductase (EC 1.8.1.9)	Streptococcus pyogenes serotype M2 (strain MGAS10270)	305	0.25	172	3e-10	MGAS10270_Spy1477
Q1J5G7	Q1J5G7_STRPF	unreviewed	Thioredoxin reductase (EC 1.8.1.9)	Streptococcus pyogenes serotype M4 (strain MGAS10750)	305	0.25	172	3e-10	MGAS10750_Spy1469
Q1GB39	Q1GB39_LACDA	unreviewed	Thioredoxin reductase (EC 1.8.1.9)	Lactobacillus delbrueckii subsp. bulgaricus (strain ATCC 11842 / DSM 20081)	310	0.27	172	3e-10	trxB1 Ldb0613
F7IUG5	F7IUG5_STRPQ	unreviewed	Thioredoxin reductase (EC 1.8.1.9)	Streptococcus pyogenes serotype M3 (strain SSI-1)	305	0.25	172	3e-10	SPs0467
F2JWV3	F2JWV3_MARM1	unreviewed	Alkyl hydroperoxide reductase, F subunit (EC 1.6.99.3)	Marinomonas mediterranea (strain ATCC 700492 / JCM 21426 / NBRC 103028 / MMB-1)	514	0.28	172	3e-10	Marme_3760
D9S018	D9S018_THEOJ	unreviewed	Thioredoxin reductase (EC 1.8.1.9)	Thermosediminibacter oceani (strain ATCC BAA-1034 / DSM 16646 / JW/IW-1228P)	306	0.29	172	3e-10	Toce_0155
C5D7N5	C5D7N5_GEOSW	unreviewed	Thioredoxin reductase (EC 1.8.1.9)	Geobacillus sp. (strain WCH70)	315	0.24	172	3e-10	GWCH70_2972
C4L5J0	C4L5J0_EXISA	unreviewed	Thioredoxin reductase (EC 1.8.1.9)	Exiguobacterium sp. (strain ATCC BAA-1283 / AT1b)	317	0.24	172	3e-10	EAT1b_0876
B5XMK5	B5XMK5_STRPZ	unreviewed	Thioredoxin reductase (EC 1.8.1.9)	Streptococcus pyogenes serotype M49 (strain NZ131)	305	0.25	172	3e-10	nox2 Spy49_1284c
B2A5X3	B2A5X3_NATTJ	unreviewed	Thioredoxin reductase (EC 1.8.1.9)	Natranaerobius thermophilus (strain ATCC BAA-1301 / DSM 18059 / JW/NM-WN-LF)	409	0.26	172	3e-10	Nther_0470
B1HVQ4	B1HVQ4_LYSSC	unreviewed	Thioredoxin reductase (EC 1.8.1.9)	Lysinibacillus sphaericus (strain C3-41)	314	0.25	172	3e-10	Bsph_0446
A9VQ72	A9VQ72_BACWK	unreviewed	Thioredoxin reductase (EC 1.8.1.9)	Bacillus weihenstephanensis (strain KBAB4)	318	0.23	172	3e-10	BcerKBAB4_4951
Q93FC9	Q93FC9_9LACO	unreviewed	Thioredoxin reductase (EC 1.8.1.9)	Lactobacillus delbrueckii	310	0.27	172	3e-10	trxB
F0EL25	F0EL25_ENTCA	unreviewed	Thioredoxin reductase (EC 1.8.1.9)	Enterococcus casseliflavus ATCC 12755	329	0.26	172	3e-10	trxB3 HMPREF9087_2117
E5WFP5	E5WFP5_9BACI	unreviewed	Thioredoxin reductase (EC 1.8.1.9)	Bacillus sp. 2_A_57_CT2	316	0.25	172	3e-10	HMPREF1013_01270
C3AD77	C3AD77_BACMY	unreviewed	Thioredoxin reductase (EC 1.8.1.9)	Bacillus mycoides DSM 2048	323	0.23	172	3e-10	bmyco0001_47190
C2SSK4	C2SSK4_BACCE	unreviewed	Thioredoxin reductase (EC 1.8.1.9)	Bacillus cereus BDRD-ST196	323	0.23	172	3e-10	bcere0014_48370
C2D5I6	C2D5I6_LACBR	unreviewed	Thioredoxin reductase (EC 1.8.1.9)	Lactobacillus brevis subsp. gravesensis ATCC 27305	316	0.25	172	3e-10	trxB HMPREF0496_2808
B8KYZ1	B8KYZ1_9GAMM	unreviewed	FAD-dependent pyridine nucleotide-disulphide oxidoreductase	Stenotrophomonas sp. SKA14	240	0.3	172	3e-10	SSKA14_1630
D2RGJ8	D2RGJ8_ARCPA	unreviewed	Thioredoxin reductase	Archaeoglobus profundus (strain DSM 5631 / JCM 9629 / NBRC 100127 / Av18)	308	0.26	172	3e-10	Arcpr_0353
C5A370	C5A370_THEGJ	unreviewed	Thioredoxin reductase (TrxB) (EC 1.8.1.9)	Thermococcus gammatolerans (strain DSM 15229 / JCM 11827 / EJ3)	333	0.26	172	3e-10	trxB TGAM_0180
Q65EG7	Q65EG7_BACLD	unreviewed	Thioredoxin reductase (EC 1.8.1.9)	Bacillus licheniformis (strain DSM 13 / ATCC 14580)	316	0.25	171	4e-10	trxB BL03415 BLi03728
Q2JUC7	Q2JUC7_SYNJA	unreviewed	Pyridine nucleotide-disulfide oxidoreductase	Synechococcus sp. (strain JA-3-3Ab) (Cyanobacteria bacterium Yellowstone A-Prime)	330	0.26	171	4e-10	CYA_1528
Q1WRH4	Q1WRH4_LACS1	unreviewed	Thioredoxin reductase (EC 1.8.1.9)	Lactobacillus salivarius (strain UCC118)	311	0.25	171	4e-10	trxB LSL_1722
F0K0X2	F0K0X2_LACD2	unreviewed	Thioredoxin reductase (EC 1.8.1.9)	Lactobacillus delbrueckii subsp. bulgaricus (strain 2038)	310	0.27	171	4e-10	LBU_0516
D5VA60	D5VA60_MORCR	unreviewed	Alkyl hydroperoxide reductase subunit F (EC 1.11.1.15)	Moraxella catarrhalis (strain RH4)	519	0.28	171	4e-10	ahpF MCR_0291
F4AG80	F4AG80_LACJO	unreviewed	Thioredoxin reductase (EC 1.8.1.9)	Lactobacillus johnsonii DPC 6026	311	0.28	171	4e-10	LJP_1301c
F1XDN0	F1XDN0_MORCA	unreviewed	Alkyl hydroperoxide reductase subunit F	Moraxella catarrhalis O35E	518	0.28	171	4e-10	EA1_01461
F1XBH6	F1XBH6_MORCA	unreviewed	Alkyl hydroperoxide reductase subunit F	Moraxella catarrhalis CO72	518	0.28	171	4e-10	E9W_07341
F1X3P4	F1X3P4_MORCA	unreviewed	Alkyl hydroperoxide reductase subunit F	Moraxella catarrhalis BC8	518	0.28	171	4e-10	E9U_02706
F1X255	F1X255_MORCA	unreviewed	Alkyl hydroperoxide reductase subunit F	Moraxella catarrhalis BC7	518	0.28	171	4e-10	E9S_09653
F1WRW6	F1WRW6_MORCA	unreviewed	Alkyl hydroperoxide reductase subunit F	Moraxella catarrhalis BC1	518	0.28	171	4e-10	E9Q_00625
F1WPL0	F1WPL0_MORCA	unreviewed	Alkyl hydroperoxide reductase subunit F	Moraxella catarrhalis 12P80B1	518	0.28	171	4e-10	E9O_05811
F1WHH4	F1WHH4_MORCA	unreviewed	Alkyl hydroperoxide reductase subunit F	Moraxella catarrhalis 46P47B1	518	0.28	171	4e-10	E9M_02026
F1WBL6	F1WBL6_MORCA	unreviewed	Alkyl hydroperoxide reductase subunit F	Moraxella catarrhalis 103P14B1	518	0.28	171	4e-10	E9K_01501
F1W755	F1W755_MORCA	unreviewed	Alkyl hydroperoxide reductase subunit F	Moraxella catarrhalis 7169	518	0.28	171	4e-10	E9G_02940
F1VNX2	F1VNX2_MORCA	unreviewed	Alkyl hydroperoxide reductase subunit F	Moraxella catarrhalis 101P30B1	518	0.28	171	4e-10	E9Y_00457
F0HXN8	F0HXN8_LACDL	unreviewed	Thioredoxin reductase (EC 1.8.1.9)	Lactobacillus delbrueckii subsp. lactis DSM 20072	310	0.27	171	4e-10	trxB2 HMPREF5505_1685
E7S6D6	E7S6D6_STRAG	unreviewed	Thioredoxin reductase (EC 1.8.1.9)	Streptococcus agalactiae ATCC 13813	304	0.25	171	4e-10	trxB HMPREF9171_1832
E5W8H2	E5W8H2_9BACI	unreviewed	Thioredoxin reductase (EC 1.8.1.9)	Bacillus sp. BT1B_CT2	319	0.25	171	4e-10	HMPREF1012_03145
E4LL19	E4LL19_9FIRM	unreviewed	Pyridine nucleotide-disulfide oxidoreductase	Selenomonas sp. oral taxon 137 str. F0430	286	0.29	171	4e-10	HMPREF9162_2047
E0PUU5	E0PUU5_STRPY	unreviewed	Thioredoxin reductase (EC 1.8.1.9)	Streptococcus pyogenes ATCC 10782	305	0.24	171	4e-10	trxB HMPREF0841_0519
C1P8N1	C1P8N1_BACCO	unreviewed	Thioredoxin reductase (EC 1.8.1.9)	Bacillus coagulans 36D1	315	0.24	171	4e-10	BcoaDRAFT_4040
B4AGN2	B4AGN2_BACPU	unreviewed	Thioredoxin reductase (EC 1.8.1.9)	Bacillus pumilus ATCC 7061	327	0.26	171	4e-10	trxB BAT_0550
A3I3I5	A3I3I5_9BACI	unreviewed	Thioredoxin reductase (EC 1.8.1.9)	Bacillus sp. B14905	314	0.25	171	4e-10	BB14905_05573
Q48RZ9	Q48RZ9_STRPM	unreviewed	Thioredoxin reductase (EC 1.8.1.9)	Streptococcus pyogenes serotype M28	305	0.25	170	5e-10	M28_Spy1401
Q1JKM6	Q1JKM6_STRPC	unreviewed	Thioredoxin reductase (EC 1.8.1.9)	Streptococcus pyogenes serotype M12 (strain MGAS9429)	305	0.25	170	5e-10	MGAS9429_Spy1356
Q1JAH4	Q1JAH4_STRPB	unreviewed	Thioredoxin reductase (EC 1.8.1.9)	Streptococcus pyogenes serotype M12 (strain MGAS2096)	305	0.25	170	5e-10	MGAS2096_Spy1382
C6BAJ4	C6BAJ4_RHILS	unreviewed	FAD-dependent pyridine nucleotide-disulphide oxidoreductase	Rhizobium leguminosarum bv. trifolii (strain WSM1325)	306	0.32	170	5e-10	Rleg_6352
B7ICV3	B7ICV3_THEAB	unreviewed	Thioredoxin reductase (EC 1.8.1.9)	Thermosipho africanus (strain TCF52B)	316	0.26	170	5e-10	trxB THA_1385
B2G5Z9	B2G5Z9_LACRJ	unreviewed	Thioredoxin reductase (EC 1.8.1.9)	Lactobacillus reuteri (strain JCM 1112)	310	0.24	170	5e-10	LAR_0365
A6TU49	A6TU49_ALKMQ	unreviewed	Thioredoxin reductase (EC 1.8.1.9)	Alkaliphilus metalliredigens (strain QYMF)	315	0.25	170	5e-10	Amet_3595
A5VIH1	A5VIH1_LACRD	unreviewed	Thioredoxin reductase (EC 1.8.1.9)	Lactobacillus reuteri (strain DSM 20016)	310	0.24	170	5e-10	Lreu_0376
E9RLH9	E9RLH9_LACRE	unreviewed	Thioredoxin reductase (EC 1.8.1.9)	Lactobacillus reuteri MM4-1A	310	0.24	170	5e-10	trxB2 HMPREF0536_10404
C9LRA6	C9LRA6_9FIRM	unreviewed	Alkyl hydroperoxide reductase, F subunit	Dialister invisus DSM 15470	327	0.25	170	5e-10	GCWU000321_00380
C2ZWR0	C2ZWR0_BACCE	unreviewed	Thioredoxin reductase (EC 1.8.1.9)	Bacillus cereus AH1273	323	0.23	170	5e-10	bcere0030_48540
C2ZF68	C2ZF68_BACCE	unreviewed	Thioredoxin reductase (EC 1.8.1.9)	Bacillus cereus AH1272	323	0.23	170	5e-10	bcere0029_48660
C0YX68	C0YX68_LACRE	unreviewed	Thioredoxin reductase (EC 1.8.1.9)	Lactobacillus reuteri MM2-3	310	0.24	170	5e-10	trxB HMPREF0535_0387
C0XMQ3	C0XMQ3_LACHI	unreviewed	Thioredoxin reductase (EC 1.8.1.9)	Lactobacillus hilgardii ATCC 8290	316	0.25	170	5e-10	trxB HMPREF0519_2514
D9PWU2	D9PWU2_METTM	unreviewed	Predicted thioredoxin reductase (EC 1.8.1.9)	Methanothermobacter marburgensis (strain DSM 2133 / 14651 / NBRC 100331 / OCM 82 / Marburg) (Methanobacterium thermoautotrophicum)	302	0.24	170	5e-10	trxB MTBMA_c10960
B7R3P4	B7R3P4_9EURY	unreviewed	Thioredoxin-disulfide reductase (EC 1.8.1.9)	Thermococcus sp. AM4	330	0.26	170	5e-10	trxB TAM4_1277
E3DWP9	E3DWP9_BACA1	unreviewed	Thioredoxin reductase (EC 1.8.1.9)	Bacillus atrophaeus (strain 1942)	316	0.24	169	7e-10	BATR1942_15300
E1URC7	E1URC7_BACAS	unreviewed	Thioredoxin reductase (EC 1.8.1.9)	Bacillus amyloliquefaciens (strain ATCC 23350 / DSM 7 / NBRC 15535 / NRRL B-14393)	317	0.24	169	7e-10	trxB BAMF_3326
D0R548	D0R548_LACJF	unreviewed	Thioredoxin reductase (EC 1.8.1.9)	Lactobacillus johnsonii (strain FI9785)	311	0.28	169	7e-10	trxB FI9785_1351
A8FHQ4	A8FHQ4_BACP2	unreviewed	Thioredoxin reductase (EC 1.8.1.9)	Bacillus pumilus (strain SAFR-032)	316	0.25	169	7e-10	trxB BPUM_3117
F3L9E8	F3L9E8_STRPO	unreviewed	Thioredoxin reductase (EC 1.8.1.9)	Streptococcus porcinus str. Jelinkova 176	304	0.25	169	7e-10	trxB STRPO_0976
E0PI60	E0PI60_STRGY	unreviewed	Thioredoxin reductase (EC 1.8.1.9)	Streptococcus gallolyticus subsp. gallolyticus TX20005	304	0.26	169	7e-10	trxB HMPREF9352_0359
D7WRV9	D7WRV9_9BACI	unreviewed	Thioredoxin reductase (EC 1.8.1.9)	Lysinibacillus fusiformis ZC1	314	0.24	169	7e-10	BFZC1_09280
D6HRE2	D6HRE2_9FIRM	unreviewed	Thioredoxin-disulfide reductase	Erysipelotrichaceae bacterium 5_2_54FAA	391	0.26	169	7e-10	HMPREF0863_02563
D2EJC2	D2EJC2_PEDAC	unreviewed	Thioredoxin reductase (EC 1.8.1.9)	Pediococcus acidilactici 7_4	307	0.25	169	7e-10	HMPREF9024_00884
C2E5C9	C2E5C9_LACJO	unreviewed	Thioredoxin reductase (EC 1.8.1.9)	Lactobacillus johnsonii ATCC 33200	311	0.28	169	7e-10	trxB HMPREF0528_0953
C0D3E7	C0D3E7_9CLOT	unreviewed	Putative uncharacterized protein	Clostridium asparagiforme DSM 15981	395	0.25	169	7e-10	CLOSTASPAR_03788
B3XQW0	B3XQW0_LACRE	unreviewed	Thioredoxin reductase (EC 1.8.1.9)	Lactobacillus reuteri 100-23	310	0.24	169	7e-10	Lreu23DRAFT_3422
Q979K8	Q979K8_THEVO	unreviewed	Thioredoxin reductase	Thermoplasma volcanium (strain ATCC 51530 / DSM 4299 / JCM 9571 / NBRC 15438 / GSS1)	326	0.26	169	7e-10	TV1153
O50134	O50134_PYRHO	unreviewed	336aa long hypothetical thioredoxin reductase	Pyrococcus horikoshii (strain ATCC 700860 / DSM 12428 / JCM 9974 / NBRC 100139 / OT-3)	336	0.24	169	7e-10	PH1426
F0LIR0	F0LIR0_THEBM	unreviewed	Thioredoxin reductase	Thermococcus barophilus (strain DSM 11836 / MP)	329	0.25	169	7e-10	TERMP_01537
A5UK17	A5UK17_METS3	unreviewed	Thioredoxin reductase (NADPH), TrxB (EC 1.8.1.9)	Methanobrevibacter smithii (strain PS / ATCC 35061 / DSM 861)	304	0.25	169	7e-10	Msm_0340
F8AEU4	F8AEU4_9EURY	unreviewed	Thioredoxin reductase	Pyrococcus yayanosii CH1	330	0.27	169	7e-10	PYCH_10950
D2ZS90	D2ZS90_METSM	unreviewed	Thioredoxin-disulfide reductase	Methanobrevibacter smithii DSM 2374	304	0.25	169	7e-10	METSMIF1_03724
B9ACD8	B9ACD8_METSM	unreviewed	Putative uncharacterized protein	Methanobrevibacter smithii DSM 2375	304	0.25	169	7e-10	METSMIALI_00009
F2MUI3	F2MUI3_PSEU6	unreviewed	Thioredoxin reductase	Pseudomonas stutzeri (strain DSM 4166 / CMT.9.A)	322	0.24	168	9e-10	PSTAA_3655
C0MGW8	C0MGW8_STRS7	unreviewed	Thioredoxin reductase (EC 1.8.1.9)	Streptococcus equi subsp. zooepidemicus (strain H70)	305	0.25	168	9e-10	SZO_03900
C0M798	C0M798_STRE4	unreviewed	Thioredoxin reductase (EC 1.8.1.9)	Streptococcus equi subsp. equi (strain 4047)	305	0.25	168	9e-10	SEQ_1795
Q3DJK5	Q3DJK5_STRAG	unreviewed	Thioredoxin reductase (EC 1.8.1.9)	Streptococcus agalactiae 515	304	0.26	168	9e-10	trxB SAL_0336
F8H0Y2	F8H0Y2_PSEST	unreviewed	Thioredoxin reductase	Pseudomonas stutzeri (Pseudomonas perfectomarina)	322	0.24	168	9e-10	PSTAB_3530
E8JWZ8	E8JWZ8_STRCR	unreviewed	Thioredoxin reductase (EC 1.8.1.9)	Streptococcus cristatus ATCC 51100	304	0.25	168	9e-10	trxB HMPREF9422_1903
E7G4T7	E7G4T7_9HELI	unreviewed	Thioredoxin reductase (EC 1.8.1.9)	Helicobacter suis HS5	321	0.27	168	9e-10	trxB HSUHS5_1008
E7FYM4	E7FYM4_9HELI	unreviewed	Thioredoxin reductase (EC 1.8.1.9)	Helicobacter suis HS1	321	0.27	168	9e-10	trxB HSUHS1_0107
E1K2P3	E1K2P3_DESFR	unreviewed	FAD-dependent pyridine nucleotide-disulfide oxidoreductase	Desulfovibrio fructosovorans JJ	562	0.26	168	9e-10	DesfrDRAFT_4143
E0NI46	E0NI46_PEDAC	unreviewed	Thioredoxin reductase (EC 1.8.1.9)	Pediococcus acidilactici DSM 20284	307	0.25	168	9e-10	trxB2 HMPREF0623_1677
C9CJA3	C9CJA3_ENTCA	unreviewed	Thioredoxin reductase (EC 1.8.1.9)	Enterococcus casseliflavus EC10	310	0.25	168	9e-10	ECAG_00701
C9AVL2	C9AVL2_ENTCA	unreviewed	Thioredoxin reductase (EC 1.8.1.9)	Enterococcus casseliflavus EC30	310	0.25	168	9e-10	EGAG_00690
C9A7H2	C9A7H2_ENTCA	unreviewed	Thioredoxin reductase (EC 1.8.1.9)	Enterococcus casseliflavus EC20	310	0.26	168	9e-10	ECBG_00702
C2BDM0	C2BDM0_9FIRM	unreviewed	Thioredoxin reductase (EC 1.8.1.9)	Anaerococcus lactolyticus ATCC 51172	308	0.24	168	9e-10	trxB HMPREF0072_0440
A8RT25	A8RT25_9CLOT	unreviewed	Putative uncharacterized protein	Clostridium bolteae ATCC BAA-613	390	0.24	168	9e-10	CLOBOL_03524
F4BSY4	F4BSY4_METCG	unreviewed	Thioredoxin reductase (EC 1.8.1.9)	Methanosaeta concilii (strain ATCC 5969 / DSM 3671 / JCM 10134 / NBRC 103675 / OCM 69 / GP-6) (Methanothrix concilii)	299	0.26	168	9e-10	trxB MCON_1435
F2NKP6	F2NKP6_MARHT	unreviewed	Thioredoxin reductase (EC 1.8.1.9)	Marinithermus hydrothermalis (strain DSM 14884 / JCM 11576 / T1)	327	0.25	167	1e-09	Marky_0044
B4U4J3	B4U4J3_STREM	unreviewed	Thioredoxin reductase (EC 1.8.1.9)	Streptococcus equi subsp. zooepidemicus (strain MGCS10565)	305	0.26	167	1e-09	trxB Sez_1577
B1KFQ6	B1KFQ6_SHEWM	unreviewed	Alkyl hydroperoxide reductase, F subunit	Shewanella woodyi (strain ATCC 51908 / MS32)	522	0.26	167	1e-09	Swoo_0929
A7Z955	A7Z955_BACA2	unreviewed	Thioredoxin reductase (EC 1.8.1.9)	Bacillus amyloliquefaciens (strain FZB42)	317	0.24	167	1e-09	trxB RBAM_032010
F6CX29	F6CX29_9GAMM	unreviewed	Alkyl hydroperoxide reductase, F subunit (EC 1.6.99.3)	Marinomonas posidonica IVIA-Po-181	515	0.28	167	1e-09	Mar181_0215
E5YQM2	E5YQM2_9BACL	unreviewed	Thioredoxin reductase (EC 1.8.1.9)	Paenibacillus vortex V453	317	0.26	167	1e-09	PVOR_02920
E5V698	E5V698_9BACE	unreviewed	Alkyl hydroperoxide reductase	Bacteroides sp. 4_1_36	519	0.25	167	1e-09	HMPREF1007_00281
D6SLS5	D6SLS5_9DELT	unreviewed	FAD-dependent pyridine nucleotide-disulfide oxidoreductase	Desulfonatronospira thiodismutans ASO3-1	299	0.25	167	1e-09	Dthio_PD3065
D2L0I2	D2L0I2_9DELT	unreviewed	FAD-dependent pyridine nucleotide-disulphide oxidoreductase	Desulfovibrio sp. FW1012B	301	0.27	167	1e-09	DFW101DRAFT_0195
C6LDF8	C6LDF8_9FIRM	unreviewed	Thioredoxin reductase (EC 1.8.1.9)	Marvinbryantia formatexigens DSM 14469	321	0.25	167	1e-09	BRYFOR_06567
A9DUU6	A9DUU6_9RHOB	unreviewed	Thioredoxin reductase (EC 1.8.1.9)	Oceanibulbus indolifex HEL-45	341	0.27	167	1e-09	OIHEL45_09070
Q72C27	Q72C27_DESVH	unreviewed	Thioredoxin reductase, putative	Desulfovibrio vulgaris (strain Hildenborough / ATCC 29579 / NCIMB 8303)	309	0.26	166	1e-09	DVU_1457
E3IRS5	E3IRS5_DESVR	unreviewed	FAD-dependent pyridine nucleotide-disulfide oxidoreductase	Desulfovibrio vulgaris (strain RCH1)	309	0.26	166	1e-09	Deval_1834
E1XKN7	E1XKN7_STRZN	unreviewed	Thioredoxin reductase (EC 1.8.1.9)	Streptococcus pneumoniae serotype 14 (strain INV200)	303	0.25	166	1e-09	SPNINV200_12990
E1R1X4	E1R1X4_SPISS	unreviewed	Thioredoxin-disulfide reductase (EC 1.8.1.9)	Spirochaeta smaragdinae (strain DSM 11293 / JCM 15392 / SEBR 4228)	309	0.27	166	1e-09	Spirs_2386
D9QP14	D9QP14_BRESC	unreviewed	FAD-dependent pyridine nucleotide-disulfide oxidoreductase	Brevundimonas subvibrioides (strain ATCC 15264 / DSM 4735 / LMG 14903 / NBRC 16000 / CB 81) (Caulobacter subvibrioides)	303	0.23	166	1e-09	Bresu_1135
D8IN41	D8IN41_LACSC	unreviewed	Thioredoxin reductase (EC 1.8.1.9)	Lactobacillus salivarius (strain CECT 5713)	311	0.24	166	1e-09	trxB HN6_01442
C7THX3	C7THX3_LACRL	unreviewed	Thioredoxin reductase (EC 1.8.1.9)	Lactobacillus rhamnosus (strain Lc 705)	315	0.23	166	1e-09	trxB LC705_00968
C7TB22	C7TB22_LACRG	unreviewed	Thioredoxin reductase (EC 1.8.1.9)	Lactobacillus rhamnosus (strain ATCC 53103 / GG)	315	0.23	166	1e-09	trxB LGG_00920 LRHM_0877
B7IPS2	B7IPS2_BACC2	unreviewed	Thioredoxin reductase (EC 1.8.1.9)	Bacillus cereus (strain G9842)	318	0.23	166	1e-09	trxB BCG9842_B5680
B5YD71	B5YD71_DICT6	unreviewed	Thioredoxin reductase (EC 1.8.1.9)	Dictyoglomus thermophilum (strain ATCC 35947 / DSM 3960 / H-6-12)	323	0.26	166	1e-09	trxB DICTH_0597
B2IQS3	B2IQS3_STRPS	unreviewed	Thioredoxin reductase (EC 1.8.1.9)	Streptococcus pneumoniae (strain CGSP14)	303	0.25	166	1e-09	trxB SPCG_1445
B0SWJ8	B0SWJ8_CAUSK	unreviewed	Thioredoxin-disulfide reductase (EC 1.8.1.9)	Caulobacter sp. (strain K31)	300	0.25	166	1e-09	Caul_2499
A1VDX3	A1VDX3_DESVV	unreviewed	Thioredoxin-disulfide reductase (EC 1.8.1.9)	Desulfovibrio vulgaris subsp. vulgaris (strain DP4)	309	0.26	166	1e-09	Dvul_1622
Q3EXF2	Q3EXF2_BACTI	unreviewed	Thioredoxin reductase (EC 1.8.1.9)	Bacillus thuringiensis serovar israelensis ATCC 35646	321	0.23	166	1e-09	RBTH_06465
Q2C9P1	Q2C9P1_9RHOB	unreviewed	Thioredoxin reductase (EC 1.8.1.9)	Oceanicola granulosus HTCC2516	339	0.25	166	1e-09	OG2516_13991
F4XKA7	F4XKA7_9CYAN	unreviewed	Thioredoxin reductase	Lyngbya majuscula 3L	363	0.23	166	1e-09	LYNGBM3L_09880
F4EPB3	F4EPB3_BACAM	unreviewed	Thioredoxin reductase (EC 1.8.1.9)	Bacillus amyloliquefaciens (Bacillus velezensis)	316	0.24	166	1e-09	trxB LL3_03617
F4E0Z4	F4E0Z4_BACAM	unreviewed	Thioredoxin reductase (EC 1.8.1.9)	Bacillus amyloliquefaciens TA208	315	0.24	166	1e-09	trxB BAMTA208_17645
F3A0V7	F3A0V7_9BACL	unreviewed	Thioredoxin reductase (EC 1.8.1.9)	Gemella haemolysans M341	307	0.25	166	1e-09	HMPREF0428_00365
E1H201	E1H201_STRPN	unreviewed	Thioredoxin reductase (EC 1.8.1.9)	Streptococcus pneumoniae BS455	303	0.25	166	1e-09	CGSSpBS455_05916
D9NXL5	D9NXL5_STRPN	unreviewed	Thioredoxin reductase (EC 1.8.1.9)	Streptococcus pneumoniae SP-BS293	303	0.25	166	1e-09	CGSSpBS293_11353
D9NS55	D9NS55_STRPN	unreviewed	Thioredoxin reductase (EC 1.8.1.9)	Streptococcus pneumoniae SP14-BS292	303	0.25	166	1e-09	CGSSp14BS292_05030
D9NLP3	D9NLP3_STRPN	unreviewed	Thioredoxin reductase (EC 1.8.1.9)	Streptococcus pneumoniae BS397	303	0.25	166	1e-09	CGSSpBS397_10915
D9NFG6	D9NFG6_STRPN	unreviewed	Thioredoxin reductase (EC 1.8.1.9)	Streptococcus pneumoniae BS457	303	0.25	166	1e-09	CGSSpBS457_00545
D6EA25	D6EA25_9ACTN	unreviewed	Thioredoxin reductase (EC 1.8.1.9)	Gordonibacter pamelaeae 7-10-1-b	389	0.27	166	1e-09	GPA_23980
D6E6K5	D6E6K5_9ACTN	unreviewed	Thioredoxin reductase (EC 1.8.1.9)	Gordonibacter pamelaeae 7-10-1-b	324	0.28	166	1e-09	GPA_02440
C3IRP7	C3IRP7_BACTU	unreviewed	Thioredoxin reductase (EC 1.8.1.9)	Bacillus thuringiensis IBL 4222	318	0.23	166	1e-09	bthur0014_47880
C3I8N8	C3I8N8_BACTU	unreviewed	Thioredoxin reductase (EC 1.8.1.9)	Bacillus thuringiensis IBL 200	321	0.23	166	1e-09	bthur0013_51260
C3DSQ9	C3DSQ9_BACTS	unreviewed	Thioredoxin reductase (EC 1.8.1.9)	Bacillus thuringiensis subsp. sotto	321	0.23	166	1e-09	bthur0004_50290
C2JVT2	C2JVT2_LACRH	unreviewed	Thioredoxin reductase (EC 1.8.1.9)	Lactobacillus rhamnosus LMS2-1	315	0.23	166	1e-09	trxB HMPREF0539_1016
B5QKB0	B5QKB0_LACRH	unreviewed	Thioredoxin reductase (EC 1.8.1.9)	Lactobacillus rhamnosus HN001	315	0.23	166	1e-09	LRH_05209
F0VVT6	F0VVT6_STRG2	unreviewed	Thioredoxin reductase (EC 1.8.1.9)	Streptococcus gallolyticus (strain ATCC BAA-2069)	304	0.25	165	2e-09	trxB SGGBAA2069_c04110
D5WVA3	D5WVA3_BACT2	unreviewed	Thioredoxin reductase (EC 1.8.1.9)	Bacillus tusciae (strain DSM 2912 / NBRC 15312 / T2)	305	0.26	165	2e-09	Btus_0753
D3HHG1	D3HHG1_STRG3	unreviewed	Thioredoxin reductase (EC 1.8.1.9)	Streptococcus gallolyticus (strain UCN34)	304	0.25	165	2e-09	GALLO_0418
A7HCW7	A7HCW7_ANADF	unreviewed	FAD-dependent pyridine nucleotide-disulphide oxidoreductase	Anaeromyxobacter sp. (strain Fw109-5)	306	0.28	165	2e-09	Anae109_2361
A4VQD5	A4VQD5_PSEU5	unreviewed	Thioredoxin reductase	Pseudomonas stutzeri (strain A1501)	427	0.24	165	2e-09	PST_3557
F7QSP5	F7QSP5_9LACO	unreviewed	Thioredoxin reductase	Lactobacillus salivarius GJ-24	311	0.25	165	2e-09	LSGJ_00276
F6IVM9	F6IVM9_LACPE	unreviewed	Thioredoxin reductase (EC 1.8.1.9)	Lactobacillus pentosus MP-10	312	0.23	165	2e-09	LPE_01695
F5WZ81	F5WZ81_STRGY	unreviewed	Thioredoxin reductase (EC 1.8.1.9)	Streptococcus gallolyticus subsp. gallolyticus ATCC 43143	304	0.25	165	2e-09	trxB1 SGGB_0449
F5VDQ1	F5VDQ1_9LACO	unreviewed	Thioredoxin reductase (EC 1.8.1.9)	Lactobacillus salivarius NIAS840	311	0.25	165	2e-09	NIAS840_00687
E7RZ63	E7RZ63_9BURK	unreviewed	Alkyl hydroperoxide reductase (EC 1.8.1.-)	Lautropia mirabilis ATCC 51599	537	0.26	165	2e-09	ahpF HMPREF0551_1977
E7G8K1	E7G8K1_9FIRM	unreviewed	Thioredoxin reductase	Coprobacillus sp. 29_1	552	0.26	165	2e-09	HMPREF9488_01089
E4L564	E4L564_9STRE	unreviewed	Thioredoxin reductase (EC 1.8.1.9)	Streptococcus pseudoporcinus SPIN 20026	304	0.25	165	2e-09	trxB HMPREF9320_0309
E0PBX5	E0PBX5_STREI	unreviewed	Thioredoxin reductase (EC 1.8.1.9)	Streptococcus bovis ATCC 700338	304	0.25	165	2e-09	trxB HMPREF9319_0348
D4W741	D4W741_9FIRM	unreviewed	Thioredoxin reductase (EC 1.8.1.9)	Turicibacter sanguinis PC909	309	0.27	165	2e-09	trxB CUW_0815
C2QJM1	C2QJM1_BACCE	unreviewed	Thioredoxin reductase (EC 1.8.1.9)	Bacillus cereus R309803	318	0.23	165	2e-09	bcere0009_48560
Q88YJ7	Q88YJ7_LACPL	unreviewed	Thioredoxin reductase (EC 1.8.1.9)	Lactobacillus plantarum	312	0.23	164	2e-09	trxB1 lp_0761
Q2RFT7	Q2RFT7_MOOTA	unreviewed	Thioredoxin reductase (EC 1.8.1.9)	Moorella thermoacetica (strain ATCC 39073)	304	0.25	164	2e-09	Moth_2420
E6SMT1	E6SMT1_BACT6	unreviewed	Alkyl hydroperoxide reductase, F subunit	Bacteroides helcogenes (strain ATCC 35417 / DSM 20613 / JCM 6297 / P 36-108)	519	0.27	164	2e-09	Bache_0622
E1TL36	E1TL36_LACPS	unreviewed	Thioredoxin reductase (EC 1.8.1.9)	Lactobacillus plantarum (strain ST-III)	312	0.23	164	2e-09	trxB1 LPST_C0591
E1R092	E1R092_OLSUV	unreviewed	FAD-dependent pyridine nucleotide-disulfide oxidoreductase	Olsenella uli (strain ATCC 49627 / DSM 7084 / CIP 109912 / JCM 12494 / VPI D76D-27C) (Lactobacillus uli)	315	0.26	164	2e-09	Olsu_0945
E0SV65	E0SV65_STRZA	unreviewed	Thioredoxin reductase (EC 1.8.1.9)	Streptococcus pneumoniae (strain AP200)	303	0.26	164	2e-09	SPAP_1486
C9RJY9	C9RJY9_FIBSS	unreviewed	FAD-dependent pyridine nucleotide-disulphide oxidoreductase (Thioredoxin-disulfide reductase) (EC 1.8.1.9)	Fibrobacter succinogenes (strain ATCC 19169 / S85)	288	0.27	164	2e-09	trxB FSU_0650 Fisuc_0240
C7MW34	C7MW34_SACVD	unreviewed	Alkyl hydroperoxide reductase, F subunit	Saccharomonospora viridis (strain ATCC 15386 / DSM 43017 / JCM 3036 / NBRC 12207 / P101)	523	0.27	164	2e-09	Svir_21210
C6VM68	C6VM68_LACPJ	unreviewed	Thioredoxin reductase (EC 1.8.1.9)	Lactobacillus plantarum (strain JDM1)	312	0.23	164	2e-09	trxB1 JDM1_0630
B1ICN9	B1ICN9_STRPI	unreviewed	Thioredoxin reductase (EC 1.8.1.9)	Streptococcus pneumoniae (strain Hungary19A-6)	303	0.25	164	2e-09	trxB SPH_1574
Q0FCX5	Q0FCX5_9RHOB	unreviewed	Thioredoxin reductase (EC 1.8.1.9)	Rhodobacterales bacterium HTCC2255	313	0.25	164	2e-09	OM2255_11225
F5X514	F5X514_9STRE	unreviewed	Thioredoxin reductase (EC 1.8.1.9)	Streptococcus pasteurianus ATCC 43144	304	0.25	164	2e-09	trxB.1 SGPB_0375
F5VYM7	F5VYM7_9STRE	unreviewed	Thioredoxin reductase (EC 1.8.1.9) (Fragment)	Streptococcus infantis SK1076	300	0.26	164	2e-09	trxB HMPREF9967_0789
F3XE90	F3XE90_STRPN	unreviewed	Thioredoxin reductase (EC 1.8.1.9)	Streptococcus pneumoniae GA47368	303	0.26	164	2e-09	trxB SPAR93_1494
F3WB06	F3WB06_STRPN	unreviewed	Thioredoxin reductase (EC 1.8.1.9)	Streptococcus pneumoniae GA41301	303	0.25	164	2e-09	trxB SPAR68_1466
F3VQK8	F3VQK8_STRPN	unreviewed	Thioredoxin reductase (EC 1.8.1.9)	Streptococcus pneumoniae GA17570	303	0.26	164	2e-09	trxB SPAR50_1420
F3A9J6	F3A9J6_9BACL	unreviewed	Thioredoxin reductase (EC 1.8.1.9)	Gemella sanguinis M325	307	0.25	164	2e-09	HMPREF0433_01471
E7SD38	E7SD38_9STRE	unreviewed	Thioredoxin reductase (EC 1.8.1.9)	Streptococcus australis ATCC 700641	304	0.25	164	2e-09	trxB HMPREF9421_1974
E1JJT8	E1JJT8_9LACO	unreviewed	Thioredoxin reductase (EC 1.8.1.9)	Lactobacillus salivarius ACS-116-V-Col5a	311	0.24	164	2e-09	trxB HMPREF9269_0295
D7VA09	D7VA09_LACPL	unreviewed	Thioredoxin reductase (EC 1.8.1.9)	Lactobacillus plantarum subsp. plantarum ATCC 14917	312	0.23	164	2e-09	trxB1 HMPREF0531_10982
D7UWA3	D7UWA3_LISGR	unreviewed	Thioredoxin reductase (EC 1.8.1.9)	Listeria grayi DSM 20601	319	0.23	164	2e-09	trxB2 HMPREF0556_11384
D2EWR7	D2EWR7_9BACE	unreviewed	Alkyl hydroperoxide reductase, F subunit	Bacteroides sp. D20	519	0.25	164	2e-09	HMPREF0969_01516
C2EGI0	C2EGI0_9LACO	unreviewed	Thioredoxin reductase (EC 1.8.1.9)	Lactobacillus salivarius ATCC 11741	311	0.24	164	2e-09	trxB-1 HMPREF0545_0752
B2DPV4	B2DPV4_STRPN	unreviewed	Thioredoxin reductase (EC 1.8.1.9)	Streptococcus pneumoniae SP195	303	0.26	164	2e-09	trxB SP195_1394
B2DHK1	B2DHK1_STRPN	unreviewed	Thioredoxin reductase (EC 1.8.1.9)	Streptococcus pneumoniae CDC1087-00	303	0.25	164	2e-09	trxB SP108700_0830
B1S200	B1S200_STRPN	unreviewed	Thioredoxin reductase (EC 1.8.1.9)	Streptococcus pneumoniae CDC1873-00	303	0.26	164	2e-09	trxB SP187300_1538
A5M0I9	A5M0I9_STRPN	unreviewed	Thioredoxin reductase (EC 1.8.1.9)	Streptococcus pneumoniae SP11-BS70	303	0.26	164	2e-09	CGSSp11BS70_01307
A5LSM7	A5LSM7_STRPN	unreviewed	Thioredoxin reductase (EC 1.8.1.9)	Streptococcus pneumoniae SP9-BS68	303	0.26	164	2e-09	CGSSp9BS68_04620
A8AAY9	A8AAY9_IGNH4	unreviewed	FAD-dependent pyridine nucleotide-disulphide oxidoreductase	Ignicoccus hospitalis (strain KIN4/I / DSM 18386 / JCM 14125)	328	0.25	164	2e-09	Igni_0911
Q97PY2	Q97PY2_STRPN	unreviewed	Thioredoxin reductase (EC 1.8.1.9)	Streptococcus pneumoniae	303	0.25	163	3e-09	trxB SP_1458
E8TPB7	E8TPB7_MESCW	unreviewed	FAD-dependent pyridine nucleotide-disulfide oxidoreductase	Mesorhizobium ciceri bv. biserrulae (strain HAMBI 2942 / LMG 23838 / WSM1271)	305	0.27	163	3e-09	Mesci_6155
E8PQI7	E8PQI7_THESS	unreviewed	Thioredoxin reductase (EC 1.8.1.9)	Thermus scotoductus (strain ATCC 700910 / SA-01)	345	0.26	163	3e-09	trxB TSC_c24260
E1XBT2	E1XBT2_STRZO	unreviewed	Thioredoxin reductase (EC 1.8.1.9)	Streptococcus pneumoniae serotype 3 (strain OXC141)	303	0.25	163	3e-09	SPNOXC_12810
E0TM54	E0TM54_STRZ6	unreviewed	Thioredoxin reductase (EC 1.8.1.9)	Streptococcus pneumoniae (strain 670-6B)	303	0.25	163	3e-09	trxB SP670_0838
D6ZRS5	D6ZRS5_STRP0	unreviewed	Thioredoxin reductase (EC 1.8.1.9)	Streptococcus pneumoniae serotype A19 (strain TCH8431)	303	0.25	163	3e-09	trxB HMPREF0837_11086
C1CQR0	C1CQR0_STRZT	unreviewed	Thioredoxin reductase (EC 1.8.1.9)	Streptococcus pneumoniae (strain Taiwan19F-14)	303	0.25	163	3e-09	trxB SPT_0817
C1CF40	C1CF40_STRZJ	unreviewed	Thioredoxin reductase (EC 1.8.1.9)	Streptococcus pneumoniae (strain JJA)	303	0.25	163	3e-09	trxB SPJ_1357
B8ZL04	B8ZL04_STRPJ	unreviewed	Thioredoxin reductase (EC 1.8.1.9)	Streptococcus pneumoniae (strain ATCC 700669 / Spain 23F-1)	303	0.25	163	3e-09	SPN23F14220
B5E5V1	B5E5V1_STRP4	unreviewed	Thioredoxin reductase (EC 1.8.1.9)	Streptococcus pneumoniae serotype 19F (strain G54)	303	0.25	163	3e-09	trxB SPG_1384
F8KFZ9	F8KFZ9_LACRE	unreviewed	Thioredoxin reductase	Lactobacillus reuteri ATCC 53608	310	0.24	163	3e-09	LRATCC53608_1643
F6IIL9	F6IIL9_9SPHN	unreviewed	Alkyl hydroperoxide reductase, subunit F	Novosphingobium sp. PP1Y	532	0.26	163	3e-09	PP1Y_AT33677
F3XKL8	F3XKL8_STRPN	unreviewed	Thioredoxin reductase (EC 1.8.1.9)	Streptococcus pneumoniae GA41317	303	0.25	163	3e-09	trxB SPAR69_1412
F2B6P6	F2B6P6_STRPN	unreviewed	Thioredoxin reductase (EC 1.8.1.9)	Streptococcus pneumoniae GA04375	303	0.25	163	3e-09	trxB SPAR5_1332
D2EB74	D2EB74_THESC	unreviewed	Thioredoxin reductase (EC 1.8.1.9)	Thermus scotoductus	325	0.26	163	3e-09	trxB
C8ZYD3	C8ZYD3_ENTGA	unreviewed	Thioredoxin reductase (EC 1.8.1.9)	Enterococcus gallinarum EG2	310	0.26	163	3e-09	EGBG_00700
B2E4Y2	B2E4Y2_STRPN	unreviewed	Thioredoxin reductase (EC 1.8.1.9)	Streptococcus pneumoniae MLV-016	303	0.25	163	3e-09	trxB SPMLV016_1366
A5MH80	A5MH80_STRPN	unreviewed	Thioredoxin reductase (EC 1.8.1.9)	Streptococcus pneumoniae SP18-BS74	303	0.25	163	3e-09	CGSSp18BS74_00421
A5M880	A5M880_STRPN	unreviewed	Thioredoxin reductase (EC 1.8.1.9)	Streptococcus pneumoniae SP14-BS69	303	0.25	163	3e-09	CGSSp14BS69_03933
A5LQ78	A5LQ78_STRPN	unreviewed	Thioredoxin reductase (EC 1.8.1.9)	Streptococcus pneumoniae SP6-BS73	303	0.25	163	3e-09	CGSSp6BS73_03711
A5LCK7	A5LCK7_STRPN	unreviewed	Thioredoxin reductase (EC 1.8.1.9)	Streptococcus pneumoniae SP3-BS71	303	0.25	163	3e-09	CGSSp3BS71_09196
A3TTS3	A3TTS3_9RHOB	unreviewed	Thioredoxin reductase (EC 1.8.1.9)	Oceanicola batsensis HTCC2597	334	0.26	163	3e-09	OB2597_07190
D7E6Y8	D7E6Y8_METEZ	unreviewed	Thioredoxin reductase	Methanohalobium evestigatum (strain DSM 3721 / OCM 161 / Z-7303)	302	0.25	163	3e-09	Metev_0711
D1YW70	D1YW70_METPS	unreviewed	Putative thioredoxin reductase	Methanocella paludicola (strain DSM 17711 / JCM 13418 / NBRC 101707 / SANAE)	305	0.26	163	3e-09	trxB-1 MCP_0620
A0B8A8	A0B8A8_METTP	unreviewed	Thioredoxin-disulfide reductase (EC 1.8.1.9)	Methanosaeta thermophila (strain DSM 6194 / PT) (Methanothrix thermophila (strain DSM 6194 / PT))	299	0.25	163	3e-09	Mthe_1150
Q2G7X0	Q2G7X0_NOVAD	unreviewed	FAD-dependent pyridine nucleotide-disulfide oxidoreductase	Novosphingobium aromaticivorans (strain DSM 12444)	313	0.26	162	4e-09	Saro_1613
Q20XL8	Q20XL8_RHOPB	unreviewed	FAD-dependent pyridine nucleotide-disulphide oxidoreductase	Rhodopseudomonas palustris (strain BisB18)	302	0.26	162	4e-09	RPC_4596
Q07KG1	Q07KG1_RHOP5	unreviewed	FAD-dependent pyridine nucleotide-disulphide oxidoreductase	Rhodopseudomonas palustris (strain BisA53)	321	0.25	162	4e-09	RPE_3643
E1VBQ6	E1VBQ6_HALED	unreviewed	Alkyl hydroperoxide reductase subunit F (EC 1.8.1.-)	Halomonas elongata (strain ATCC 33173 / DSM 2581 / NBRC 15536 / NCIMB 2198 / 1H9)	518	0.24	162	4e-09	ahpF HELO_4329
D8GN02	D8GN02_CLOLD	unreviewed	Thioredoxin reductase (EC 1.8.1.9)	Clostridium ljungdahlii (strain ATCC 55383 / DSM 13528 / PETC)	315	0.26	162	4e-09	CLJU_c27330
D3QEJ8	D3QEJ8_STALH	unreviewed	Thioredoxin reductase (EC 1.8.1.9)	Staphylococcus lugdunensis (strain HKU09-01)	312	0.22	162	4e-09	SLGD_02063
C8WIB5	C8WIB5_EGGLE	unreviewed	Thioredoxin reductase (EC 1.8.1.9)	Eggerthella lenta (strain ATCC 25559 / DSM 2243 / JCM 9979 / NCTC 11813 / VPI 0255) (Eubacterium lentum)	324	0.27	162	4e-09	Elen_1892
B0UQP8	B0UQP8_METS4	unreviewed	FAD-dependent pyridine nucleotide-disulphide oxidoreductase	Methylobacterium sp. (strain 4-46)	330	0.25	162	4e-09	M446_4276
A4SP30	A4SP30_AERS4	unreviewed	Alkyl hydroperoxide reductase subunit F	Aeromonas salmonicida (strain A449)	530	0.27	162	4e-09	ahpF ASA_2628
A0Q1E5	A0Q1E5_CLONN	unreviewed	Thioredoxin reductase (EC 1.8.1.9)	Clostridium novyi (strain NT)	311	0.25	162	4e-09	NT01CX_2374
F8KIF2	F8KIF2_STALU	unreviewed	Putative thioredoxin reductase (EC 1.8.1.9)	Staphylococcus lugdunensis	312	0.22	162	4e-09	trxB SLUG_20350
F0HLK7	F0HLK7_9ACTN	unreviewed	Thioredoxin reductase (EC 1.8.1.9)	Eggerthella sp. HGA1	324	0.27	162	4e-09	trxB HMPREF9404_5439
F0HCN4	F0HCN4_9FIRM	unreviewed	Thioredoxin reductase (EC 1.8.1.9)	Turicibacter sp. HGF1	309	0.27	162	4e-09	trxB HMPREF9402_2355
E6M909	E6M909_STALU	unreviewed	Thioredoxin reductase (EC 1.8.1.9)	Staphylococcus lugdunensis M23590	322	0.22	162	4e-09	trxB HMPREF0790_0960
E5X545	E5X545_9ACTN	unreviewed	Thioredoxin reductase (EC 1.8.1.9)	Eggerthella sp. 1_3_56FAA	324	0.27	162	4e-09	HMPREF1023_00184
E1MBT3	E1MBT3_9ACTO	unreviewed	Thioredoxin reductase (EC 1.8.1.9)	Mobiluncus mulieris FB024-16	311	0.26	162	4e-09	trxB HMPREF9278_0702
E0QN40	E0QN40_9ACTO	unreviewed	Thioredoxin reductase (EC 1.8.1.9)	Mobiluncus mulieris ATCC 35239	311	0.26	162	4e-09	trxB HMPREF0580_0304
